# Supplementary material for: Aqua­(5,10,15,20-tetra­phenyl­porphyrin­ato-κ4 N)cadmium(II)–18-crown-6 (1/1)
Source: Acta Crystallogr Sect E Struct Rep Online. 2013 Jun 8;69(Pt 7):m354–5. doi: 10.1107/S160053681301489X (PMC3772402; doi:10.1107/S160053681301489X)
Supplement: Supplementary file 1 [file e-69-0m354-sup1.cif]

##############################################################################
#                                                                            #
# This CIF contains the data in a paper accepted for publication in          #
# Acta Crystallographica Section E. It conforms to the requirements of       #
# Notes for Authors for Acta Crystallographica Section E, and has been       #
# peer reviewed under the auspices of the IUCr Commission on Journals.       #
#                                                                            #
# Full details of the Crystallographic Information File format               #
# are given in the paper "The Crystallographic Information File (CIF):       #
# a New Standard Archive File for Crystallography" by S. R. Hall, F. H.      #
# Allen and I. D. Brown [Acta Cryst. (1991), A47, 655-685].                  #
#                                                                            #
# The current version of the core CIF dictionary is obtainable from          #
# ftp://ftp.iucr.org/pub/cif_core.dic.                                       #
#                                                                            #
# Software is freely available for graphical display of the structure(s)     #
# in this CIF. For information consult the CIF software page                 #
# http://www.iucr.org/resources/cif/software.                                #
#                                                                            #
# This file may be used for bona fide research purposes within the           #
# scientific community so long as proper attribution is given to the journal # 
# article from which it was obtained.                                        #
#                                                                            #
##############################################################################
data_I
_audit_creation_method     SHELXL-97
_chemical_name_systematic
;
Aqua(5,10,15,20-tetraphenylporphyrinato-\k^4^<i>N</i>)cadmium--18-crown-6
(1/1)
;
_chemical_name_common
;
;
_chemical_formula_moiety     'C44 H30 Cd N4 O, C12 H24 O6'
_chemical_formula_sum     'C56 H54 Cd N4 O7'
_chemical_formula_iupac     '[Cd (C44 H28 N4) (H2 O1)], C12 H24 O6'
_chemical_formula_weight     1007.42
_chemical_melting_point     ?
_symmetry_cell_setting     monoclinic
_symmetry_space_group_name_H-M     'P 21/n'
_symmetry_space_group_name_Hall     '-P 2yn'
loop_
    _symmetry_equiv_pos_as_xyz
    'x, y, z'
    '-x+1/2, y+1/2, -z+1/2'
    '-x, -y, -z'
    'x-1/2, -y-1/2, z-1/2'
_cell_length_a     17.1956(2)
_cell_length_b     17.0918(2)
_cell_length_c     17.3903(2)
_cell_angle_alpha     90.00
_cell_angle_beta     106.4160(10)
_cell_angle_gamma     90.00
_cell_volume     4902.72(10)
_cell_formula_units_Z     4
_cell_measurement_reflns_used     20195
_cell_measurement_theta_min     3.04
_cell_measurement_theta_max     30.18
_cell_measurement_temperature     173.00(14)
_exptl_crystal_description     'prism'
_exptl_crystal_colour     'dark purple'
_exptl_crystal_size_max     0.48
_exptl_crystal_size_mid     0.40
_exptl_crystal_size_min     0.30
_exptl_crystal_density_diffrn     1.365
_exptl_crystal_density_meas     ?
_exptl_crystal_density_method     'not measured'
_exptl_crystal_F_000     2088
_exptl_absorpt_coefficient_mu     0.503
_exptl_absorpt_correction_type     multi-scan
_exptl_absorpt_process_details     '(CrysAlis PRO; Agilent, 2012)'
_exptl_absorpt_correction_T_min     0.9590
_exptl_absorpt_correction_T_max     1.0000
_exptl_special_details     ?
_diffrn_ambient_temperature     173.00(14)
_diffrn_radiation_type     MoK\a
_diffrn_radiation_wavelength     0.71073
_diffrn_radiation_source     'Enhance (Mo) X-ray Source'
_diffrn_radiation_monochromator     'graphite'
_diffrn_measurement_device_type     'Agilent Xcalibur (Eos, Gemini ultra)'
_diffrn_measurement_method     '\w scans'
_diffrn_detector_area_resol_mean     16.1978
_diffrn_reflns_number     53048
_diffrn_reflns_av_R_equivalents     0.0270
_diffrn_reflns_av_sigmaI/netI     0.0200
_diffrn_reflns_theta_min     3.17
_diffrn_reflns_theta_max     26.37
_diffrn_reflns_theta_full     26.37
_diffrn_measured_fraction_theta_max     0.998
_diffrn_measured_fraction_theta_full     0.998
_diffrn_reflns_limit_h_min     -21
_diffrn_reflns_limit_h_max     21
_diffrn_reflns_limit_k_min     -21
_diffrn_reflns_limit_k_max     21
_diffrn_reflns_limit_l_min     -20
_diffrn_reflns_limit_l_max     21
_diffrn_standards_number     ?
_diffrn_standards_interval_count     ?
_diffrn_standards_interval_time     ?
_diffrn_standards_decay_%     ?
_refine_special_details
;
Refinement of <i>F</i>\^2\^ against ALL reflections. The weighted
<i>R</i>-factor <i>wR</i> and goodness of fit <i>S</i> are based on
<i>F</i>\^2\^, conventional <i>R</i>-factors <i>R</i> are based on <i>F</i>,
with <i>F</i> set to zero for negative <i>F</i>\^2\^. The threshold expression
of <i>F</i>\^2\^ > \s(<i>F</i>\^2\^) is used only for calculating
<i>R</i>-factors(gt) <i>etc</i>. and is not relevant to the choice of
reflections for refinement. <i>R</i>-factors based on <i>F</i>\^2\^ are
statistically about twice as large as those based on <i>F</i>, and <i>R</i>-
factors based on ALL data will be even larger.
;
_reflns_number_total     10009
_reflns_number_gt     8403
_reflns_threshold_expression     I>2sigma(I)
_refine_ls_structure_factor_coef     Fsqd
_refine_ls_matrix_type     full
_refine_ls_R_factor_all     0.0379
_refine_ls_R_factor_gt     0.0282
_refine_ls_wR_factor_gt     0.0671
_refine_ls_wR_factor_ref     0.0735
_refine_ls_goodness_of_fit_ref     1.043
_refine_ls_restrained_S_all     1.043
_refine_ls_number_reflns     10009
_refine_ls_number_parameters     619
_refine_ls_number_restraints     2
_refine_ls_hydrogen_treatment     mixed
_refine_ls_weighting_scheme     calc
_refine_ls_weighting_details
         'calc w=1/[\s^2^(Fo^2^)+(0.0294P)^2^+3.9972P] where P=(Fo^2^+2Fc^2^)/3'
_atom_sites_solution_hydrogens     geom
_atom_sites_solution_primary     direct
_atom_sites_solution_secondary     difmap
_refine_ls_shift/su_max     0.001
_refine_ls_shift/su_mean     0.000
_refine_diff_density_max     0.636
_refine_diff_density_min     -0.527
_refine_ls_extinction_method     none
_refine_ls_extinction_coef     ?
_refine_ls_abs_structure_details     ?
loop_
    _atom_type_symbol
    _atom_type_description
    _atom_type_scat_dispersion_real
    _atom_type_scat_dispersion_imag
    _atom_type_scat_source
    'C' 'C' 0.0033 0.0016
                         'International Tables Vol C Tables 4.2.6.8 and 6.1.1.4'
    'H' 'H' 0.0000 0.0000
                         'International Tables Vol C Tables 4.2.6.8 and 6.1.1.4'
    'N' 'N' 0.0061 0.0033
                         'International Tables Vol C Tables 4.2.6.8 and 6.1.1.4'
    'O' 'O' 0.0106 0.0060
                         'International Tables Vol C Tables 4.2.6.8 and 6.1.1.4'
    'Na' 'Na' 0.0362 0.0249
                         'International Tables Vol C Tables 4.2.6.8 and 6.1.1.4'
    'Cd' 'Cd' -0.8075 1.2024
                         'International Tables Vol C Tables 4.2.6.8 and 6.1.1.4'
_computing_data_collection     'CrysAlis PRO (Agilent, 2012)'
_computing_cell_refinement     'CrysAlis PRO (Agilent, 2012)'
_computing_data_reduction     'CrysAlis PRO (Agilent, 2012)'
_computing_structure_solution     'SIR2004 (Burla <i>et al.</i>, 2005)'
_computing_structure_refinement     'SHELXL97 (Sheldrick, 2008)'
_computing_molecular_graphics
   'ORTEPIII (Burnett & Johnson, 1996) and ORTEP-3 for Windows (Farrugia, 2012)'
_computing_publication_material     'WinGX (Farrugia, 2012)'
loop_
    _atom_site_type_symbol
    _atom_site_label
    _atom_site_fract_x
    _atom_site_fract_y
    _atom_site_fract_z
    _atom_site_U_iso_or_equiv
    _atom_site_adp_type
    _atom_site_calc_flag
    _atom_site_refinement_flags
    _atom_site_occupancy
    _atom_site_symmetry_multiplicity
    _atom_site_disorder_assembly
    _atom_site_disorder_group
    Cd Cd 0.265537(8) 0.245868(8) 0.053198(8) 0.02100(5) Uani d . 1 1 . .
    N N1 0.37977(9) 0.17811(9) 0.10136(9) 0.0212(3) Uani d . 1 1 . .
    N N2 0.21008(9) 0.14476(9) 0.09930(9) 0.0214(3) Uani d . 1 1 . .
    N N3 0.17605(9) 0.31526(9) 0.09616(10) 0.0231(3) Uani d . 1 1 . .
    N N4 0.34586(9) 0.34841(9) 0.09638(9) 0.0220(3) Uani d . 1 1 . .
    O O1 0.21234(11) 0.24774(10) -0.07997(11) 0.0422(4) Uani d D 1 1 . .
    O O2 0.33082(9) 0.14168(9) -0.11786(9) 0.0364(4) Uani d . 1 1 . .
    O O3 0.16534(9) 0.08322(9) -0.15578(9) 0.0352(3) Uani d . 1 1 . .
    O O4 0.03786(9) 0.18817(9) -0.13841(9) 0.0361(4) Uani d . 1 1 . .
    O O5 0.06271(10) 0.34754(9) -0.17462(9) 0.0371(4) Uani d . 1 1 . .
    O O6 0.22338(10) 0.41108(10) -0.14125(10) 0.0444(4) Uani d . 1 1 . .
    O O7 0.34991(9) 0.30153(9) -0.15312(8) 0.0322(3) Uani d . 1 1 . .
    C C1 0.45563(11) 0.20529(11) 0.10492(11) 0.0211(4) Uani d . 1 1 . .
    C C2 0.50969(12) 0.13908(11) 0.11073(12) 0.0271(4) Uani d . 1 1 . .
    H H2 0.5655 0.1412 0.1131 0.033 Uiso calc R 1 1 . .
    C C3 0.46583(12) 0.07371(12) 0.11217(12) 0.0271(4) Uani d . 1 1 . .
    H H3 0.4853 0.0214 0.1164 0.033 Uiso calc R 1 1 . .
    C C4 0.38352(11) 0.09828(11) 0.10614(11) 0.0216(4) Uani d . 1 1 . .
    C C5 0.31917(11) 0.04744(11) 0.10855(11) 0.0218(4) Uani d . 1 1 . .
    C C6 0.23883(11) 0.06961(11) 0.10652(11) 0.0213(4) Uani d . 1 1 . .
    C C7 0.17416(12) 0.01738(11) 0.11131(12) 0.0248(4) Uani d . 1 1 . .
    H H7 0.1775 -0.0379 0.1164 0.030 Uiso calc R 1 1 . .
    C C8 0.10785(12) 0.06195(11) 0.10721(12) 0.0248(4) Uani d . 1 1 . .
    H H8 0.0562 0.0437 0.1089 0.030 Uiso calc R 1 1 . .
    C C9 0.13056(11) 0.14254(11) 0.09982(11) 0.0216(4) Uani d . 1 1 . .
    C C10 0.07981(11) 0.20806(11) 0.09666(11) 0.0222(4) Uani d . 1 1 . .
    C C11 0.10115(11) 0.28804(11) 0.09593(11) 0.0225(4) Uani d . 1 1 . .
    C C12 0.04866(12) 0.35440(12) 0.09641(12) 0.0269(4) Uani d . 1 1 . .
    H H12 -0.0066 0.3522 0.0961 0.032 Uiso calc R 1 1 . .
    C C13 0.09299(12) 0.41978(12) 0.09745(12) 0.0267(4) Uani d . 1 1 . .
    H H13 0.0748 0.4722 0.0982 0.032 Uiso calc R 1 1 . .
    C C14 0.17375(11) 0.39514(11) 0.09725(11) 0.0225(4) Uani d . 1 1 . .
    C C15 0.23970(11) 0.44530(11) 0.10023(11) 0.0225(4) Uani d . 1 1 . .
    C C16 0.31955(11) 0.42321(11) 0.10184(11) 0.0225(4) Uani d . 1 1 . .
    C C17 0.38757(12) 0.47598(12) 0.11154(12) 0.0277(4) Uani d . 1 1 . .
    H H17 0.3862 0.5313 0.1162 0.033 Uiso calc R 1 1 . .
    C C18 0.45337(12) 0.43202(11) 0.11275(12) 0.0266(4) Uani d . 1 1 . .
    H H18 0.5068 0.4507 0.1187 0.032 Uiso calc R 1 1 . .
    C C19 0.42720(11) 0.35104(11) 0.10322(11) 0.0223(4) Uani d . 1 1 . .
    C C20 0.47778(11) 0.28538(11) 0.10535(11) 0.0209(4) Uani d . 1 1 . .
    C C21 0.56510(11) 0.30243(11) 0.11270(11) 0.0222(4) Uani d . 1 1 . .
    C C22 0.58749(12) 0.34409(12) 0.05328(12) 0.0279(4) Uani d . 1 1 . .
    H H22 0.5468 0.3618 0.0074 0.034 Uiso calc R 1 1 . .
    C C23 0.66821(13) 0.35997(12) 0.06010(13) 0.0317(5) Uani d . 1 1 . .
    H H23 0.6825 0.3885 0.0192 0.038 Uiso calc R 1 1 . .
    C C24 0.72800(12) 0.33410(12) 0.12661(14) 0.0324(5) Uani d . 1 1 . .
    H H24 0.7834 0.3442 0.1311 0.039 Uiso calc R 1 1 . .
    C C25 0.70675(12) 0.29358(13) 0.18647(13) 0.0313(5) Uani d . 1 1 . .
    H H25 0.7477 0.2763 0.2323 0.038 Uiso calc R 1 1 . .
    C C26 0.62602(12) 0.27795(12) 0.18002(12) 0.0258(4) Uani d . 1 1 . .
    H H26 0.6121 0.2504 0.2217 0.031 Uiso calc R 1 1 . .
    C C27 0.33764(11) -0.03828(11) 0.11456(12) 0.0229(4) Uani d . 1 1 . .
    C C28 0.35747(12) -0.07837(12) 0.05283(12) 0.0269(4) Uani d . 1 1 . .
    H H28 0.3607 -0.0504 0.0066 0.032 Uiso calc R 1 1 . .
    C C29 0.37260(12) -0.15827(12) 0.05755(14) 0.0322(5) Uani d . 1 1 . .
    H H29 0.3859 -0.1846 0.0148 0.039 Uiso calc R 1 1 . .
    C C30 0.36830(13) -0.19942(12) 0.12482(15) 0.0353(5) Uani d . 1 1 . .
    H H30 0.3777 -0.2543 0.1279 0.042 Uiso calc R 1 1 . .
    C C31 0.35036(14) -0.16063(13) 0.18735(14) 0.0376(5) Uani d . 1 1 . .
    H H31 0.3484 -0.1887 0.2339 0.045 Uiso calc R 1 1 . .
    C C32 0.33515(13) -0.08089(12) 0.18251(13) 0.0319(5) Uani d . 1 1 . .
    H H32 0.3229 -0.0548 0.2259 0.038 Uiso calc R 1 1 . .
    C C33 -0.00569(11) 0.19123(11) 0.09717(11) 0.0220(4) Uani d . 1 1 . .
    C C34 -0.06227(12) 0.16238(12) 0.02939(12) 0.0267(4) Uani d . 1 1 . .
    H H34 -0.0462 0.1514 -0.0175 0.032 Uiso calc R 1 1 . .
    C C35 -0.14237(12) 0.14941(12) 0.02941(13) 0.0298(4) Uani d . 1 1 . .
    H H35 -0.1805 0.1296 -0.0173 0.036 Uiso calc R 1 1 . .
    C C36 -0.16622(12) 0.16522(11) 0.09690(13) 0.0294(4) Uani d . 1 1 . .
    H H36 -0.2211 0.1576 0.0965 0.035 Uiso calc R 1 1 . .
    C C37 -0.11035(13) 0.19221(14) 0.16515(14) 0.0359(5) Uani d . 1 1 . .
    H H37 -0.1264 0.2016 0.2123 0.043 Uiso calc R 1 1 . .
    C C38 -0.03095(13) 0.20565(14) 0.16522(13) 0.0333(5) Uani d . 1 1 . .
    H H38 0.0069 0.2250 0.2123 0.040 Uiso calc R 1 1 . .
    C C39 0.22450(11) 0.53120(11) 0.10536(12) 0.0227(4) Uani d . 1 1 . .
    C C40 0.18189(12) 0.57321(12) 0.03822(13) 0.0290(4) Uani d . 1 1 . .
    H H40 0.1609 0.5470 -0.0115 0.035 Uiso calc R 1 1 . .
    C C41 0.16974(13) 0.65313(12) 0.04310(14) 0.0327(5) Uani d . 1 1 . .
    H H41 0.1409 0.6812 -0.0034 0.039 Uiso calc R 1 1 . .
    C C42 0.19919(13) 0.69193(12) 0.11491(14) 0.0322(5) Uani d . 1 1 . .
    H H42 0.1910 0.7467 0.1180 0.039 Uiso calc R 1 1 . .
    C C43 0.24083(15) 0.65080(13) 0.18261(14) 0.0385(5) Uani d . 1 1 . .
    H H43 0.2606 0.6771 0.2324 0.046 Uiso calc R 1 1 . .
    C C44 0.25354(14) 0.57107(13) 0.17745(13) 0.0348(5) Uani d . 1 1 . .
    H H44 0.2826 0.5432 0.2240 0.042 Uiso calc R 1 1 . .
    C C45 0.30525(15) 0.06615(13) -0.14746(15) 0.0386(5) Uani d . 1 1 . .
    H H45A 0.3508 0.0288 -0.1298 0.046 Uiso calc R 1 1 . .
    H H45B 0.2878 0.0669 -0.2068 0.046 Uiso calc R 1 1 . .
    C C46 0.23605(15) 0.04059(13) -0.11659(14) 0.0386(5) Uani d . 1 1 . .
    H H46A 0.2261 -0.0161 -0.1265 0.046 Uiso calc R 1 1 . .
    H H46B 0.2499 0.0497 -0.0581 0.046 Uiso calc R 1 1 . .
    C C47 0.09835(15) 0.06200(14) -0.12725(15) 0.0410(6) Uani d . 1 1 . .
    H H47A 0.1121 0.0705 -0.0686 0.049 Uiso calc R 1 1 . .
    H H47B 0.0855 0.0059 -0.1381 0.049 Uiso calc R 1 1 . .
    C C48 0.02653(15) 0.11097(14) -0.16878(15) 0.0402(5) Uani d . 1 1 . .
    H H48A 0.0200 0.1115 -0.2272 0.048 Uiso calc R 1 1 . .
    H H48B -0.0232 0.0884 -0.1598 0.048 Uiso calc R 1 1 . .
    C C49 -0.02503(14) 0.23930(14) -0.18003(15) 0.0381(5) Uani d . 1 1 . .
    H H49A -0.0770 0.2231 -0.1711 0.046 Uiso calc R 1 1 . .
    H H49B -0.0309 0.2369 -0.2383 0.046 Uiso calc R 1 1 . .
    C C50 -0.00474(15) 0.32122(15) -0.15018(16) 0.0432(6) Uani d . 1 1 . .
    H H50A -0.0518 0.3560 -0.1724 0.052 Uiso calc R 1 1 . .
    H H50B 0.0084 0.3224 -0.0910 0.052 Uiso calc R 1 1 . .
    C C51 0.08384(17) 0.42528(14) -0.15134(18) 0.0485(6) Uani d . 1 1 . .
    H H51A 0.1002 0.4292 -0.0921 0.058 Uiso calc R 1 1 . .
    H H51B 0.0365 0.4599 -0.1727 0.058 Uiso calc R 1 1 . .
    C C52 0.15181(17) 0.45058(15) -0.18254(17) 0.0482(6) Uani d . 1 1 . .
    H H52A 0.1387 0.4389 -0.2406 0.058 Uiso calc R 1 1 . .
    H H52B 0.1599 0.5078 -0.1753 0.058 Uiso calc R 1 1 . .
    C C53 0.29070(16) 0.42850(14) -0.17172(16) 0.0449(6) Uani d . 1 1 . .
    H H53A 0.3041 0.4849 -0.1646 0.054 Uiso calc R 1 1 . .
    H H53B 0.2764 0.4163 -0.2297 0.054 Uiso calc R 1 1 . .
    C C54 0.36231(15) 0.38056(14) -0.12745(15) 0.0416(6) Uani d . 1 1 . .
    H H54A 0.4121 0.4011 -0.1381 0.050 Uiso calc R 1 1 . .
    H H54B 0.3692 0.3838 -0.0691 0.050 Uiso calc R 1 1 . .
    C C55 0.41553(14) 0.25217(14) -0.11332(14) 0.0374(5) Uani d . 1 1 . .
    H H55A 0.4234 0.2542 -0.0547 0.045 Uiso calc R 1 1 . .
    H H55B 0.4660 0.2704 -0.1242 0.045 Uiso calc R 1 1 . .
    C C56 0.39737(13) 0.16979(14) -0.14272(14) 0.0381(5) Uani d . 1 1 . .
    H H56A 0.3841 0.1685 -0.2019 0.046 Uiso calc R 1 1 . .
    H H56B 0.4454 0.1362 -0.1205 0.046 Uiso calc R 1 1 . .
    H H1O1 0.1543(7) 0.2301(14) -0.0972(15) 0.046 Uiso d D 1 1 . .
    H H2O1 0.2057(15) 0.3017(8) -0.1024(14) 0.046 Uiso d D 1 1 . .
loop_
    _atom_site_aniso_label
    _atom_site_aniso_U_11
    _atom_site_aniso_U_22
    _atom_site_aniso_U_33
    _atom_site_aniso_U_12
    _atom_site_aniso_U_13
    _atom_site_aniso_U_23
    Cd 0.01691(8) 0.02131(8) 0.02469(8) -0.00051(5) 0.00575(5) 0.00129(5)
    N1 0.0182(8) 0.0208(8) 0.0237(8) -0.0008(6) 0.0044(6) 0.0015(6)
    N2 0.0179(8) 0.0212(8) 0.0252(8) -0.0014(6) 0.0064(6) 0.0007(6)
    N3 0.0193(8) 0.0214(8) 0.0298(9) -0.0019(6) 0.0089(7) -0.0019(7)
    N4 0.0184(8) 0.0210(8) 0.0257(8) -0.0005(6) 0.0048(6) 0.0010(6)
    O1 0.0450(10) 0.0423(10) 0.0376(9) -0.0045(8) 0.0090(8) 0.0027(7)
    O2 0.0369(9) 0.0359(8) 0.0366(9) -0.0010(7) 0.0110(7) -0.0037(7)
    O3 0.0394(9) 0.0319(8) 0.0336(8) -0.0028(7) 0.0090(7) 0.0072(6)
    O4 0.0375(9) 0.0368(8) 0.0325(8) -0.0023(7) 0.0077(7) 0.0000(7)
    O5 0.0410(9) 0.0326(8) 0.0431(9) 0.0008(7) 0.0208(7) -0.0011(7)
    O6 0.0474(10) 0.0411(9) 0.0446(10) -0.0062(8) 0.0126(8) 0.0076(8)
    O7 0.0298(8) 0.0358(8) 0.0285(8) -0.0037(6) 0.0042(6) -0.0007(6)
    C1 0.0182(9) 0.0256(9) 0.0189(9) -0.0012(7) 0.0040(7) -0.0002(7)
    C2 0.0192(10) 0.0261(10) 0.0352(11) 0.0016(8) 0.0064(8) -0.0005(8)
    C3 0.0211(10) 0.0243(10) 0.0342(11) 0.0051(8) 0.0050(8) 0.0009(8)
    C4 0.0201(9) 0.0217(9) 0.0217(9) 0.0019(7) 0.0040(7) 0.0017(7)
    C5 0.0214(9) 0.0224(9) 0.0203(9) 0.0005(7) 0.0037(7) 0.0011(7)
    C6 0.0223(9) 0.0223(9) 0.0190(9) -0.0008(7) 0.0056(7) 0.0003(7)
    C7 0.0254(10) 0.0210(9) 0.0280(10) -0.0030(8) 0.0076(8) 0.0011(8)
    C8 0.0225(10) 0.0254(10) 0.0284(10) -0.0053(8) 0.0103(8) 0.0010(8)
    C9 0.0202(9) 0.0238(9) 0.0213(9) -0.0018(7) 0.0068(7) 0.0004(7)
    C10 0.0206(9) 0.0258(10) 0.0214(9) -0.0024(8) 0.0075(8) -0.0015(7)
    C11 0.0197(9) 0.0250(10) 0.0233(10) -0.0019(8) 0.0069(8) -0.0017(8)
    C12 0.0194(10) 0.0275(10) 0.0351(11) 0.0005(8) 0.0099(8) -0.0007(8)
    C13 0.0240(10) 0.0229(9) 0.0349(11) 0.0022(8) 0.0107(9) -0.0014(8)
    C14 0.0204(9) 0.0218(9) 0.0254(10) -0.0002(7) 0.0065(8) -0.0006(7)
    C15 0.0217(9) 0.0223(9) 0.0233(10) 0.0013(7) 0.0058(8) 0.0005(7)
    C16 0.0201(9) 0.0221(9) 0.0238(10) -0.0009(7) 0.0038(8) 0.0021(7)
    C17 0.0249(10) 0.0213(9) 0.0360(11) -0.0030(8) 0.0073(9) 0.0028(8)
    C18 0.0196(10) 0.0256(10) 0.0345(11) -0.0040(8) 0.0074(8) 0.0020(8)
    C19 0.0187(9) 0.0247(10) 0.0219(9) -0.0017(7) 0.0032(7) 0.0019(7)
    C20 0.0172(9) 0.0249(9) 0.0191(9) -0.0014(7) 0.0025(7) 0.0014(7)
    C21 0.0170(9) 0.0231(9) 0.0261(10) -0.0010(7) 0.0051(7) -0.0011(8)
    C22 0.0223(10) 0.0309(10) 0.0293(11) -0.0004(8) 0.0051(8) 0.0035(8)
    C23 0.0278(11) 0.0306(11) 0.0394(12) -0.0032(9) 0.0139(9) 0.0041(9)
    C24 0.0180(10) 0.0322(11) 0.0472(13) -0.0034(8) 0.0097(9) -0.0044(10)
    C25 0.0195(10) 0.0349(11) 0.0357(12) 0.0010(9) 0.0014(9) -0.0008(9)
    C26 0.0207(10) 0.0297(10) 0.0258(10) 0.0000(8) 0.0048(8) 0.0009(8)
    C27 0.0166(9) 0.0223(9) 0.0275(10) -0.0002(7) 0.0023(8) 0.0021(8)
    C28 0.0219(10) 0.0264(10) 0.0315(11) 0.0019(8) 0.0059(8) 0.0029(8)
    C29 0.0247(11) 0.0272(10) 0.0441(13) 0.0032(8) 0.0088(9) -0.0032(9)
    C30 0.0268(11) 0.0201(10) 0.0567(15) 0.0021(8) 0.0077(10) 0.0052(10)
    C31 0.0378(13) 0.0307(11) 0.0427(13) 0.0030(10) 0.0086(10) 0.0135(10)
    C32 0.0342(12) 0.0309(11) 0.0290(11) 0.0015(9) 0.0067(9) 0.0041(9)
    C33 0.0202(9) 0.0186(9) 0.0284(10) -0.0013(7) 0.0089(8) 0.0001(7)
    C34 0.0257(10) 0.0272(10) 0.0291(11) -0.0024(8) 0.0109(8) -0.0040(8)
    C35 0.0232(10) 0.0270(10) 0.0368(12) -0.0047(8) 0.0046(9) -0.0053(9)
    C36 0.0217(10) 0.0221(10) 0.0473(13) -0.0016(8) 0.0145(9) 0.0007(9)
    C37 0.0322(12) 0.0450(13) 0.0370(12) -0.0047(10) 0.0206(10) -0.0057(10)
    C38 0.0270(11) 0.0458(13) 0.0281(11) -0.0070(10) 0.0096(9) -0.0088(10)
    C39 0.0184(9) 0.0210(9) 0.0306(10) -0.0020(7) 0.0102(8) 0.0004(8)
    C40 0.0268(11) 0.0250(10) 0.0317(11) -0.0002(8) 0.0024(9) -0.0031(8)
    C41 0.0263(11) 0.0257(10) 0.0428(13) 0.0032(8) 0.0046(9) 0.0055(9)
    C42 0.0296(11) 0.0214(10) 0.0504(14) -0.0008(8) 0.0193(10) -0.0024(9)
    C43 0.0529(15) 0.0298(11) 0.0347(12) -0.0065(10) 0.0154(11) -0.0078(9)
    C44 0.0456(13) 0.0292(11) 0.0282(11) -0.0024(10) 0.0083(10) 0.0034(9)
    C45 0.0467(14) 0.0291(11) 0.0405(13) 0.0064(10) 0.0131(11) -0.0001(10)
    C46 0.0492(14) 0.0264(11) 0.0397(13) 0.0029(10) 0.0116(11) 0.0038(9)
    C47 0.0470(14) 0.0343(12) 0.0437(14) -0.0072(11) 0.0161(11) 0.0073(10)
    C48 0.0406(13) 0.0373(13) 0.0425(13) -0.0105(10) 0.0113(11) 0.0016(10)
    C49 0.0294(12) 0.0475(14) 0.0398(13) 0.0004(10) 0.0136(10) 0.0032(10)
    C50 0.0400(14) 0.0463(14) 0.0510(15) 0.0061(11) 0.0252(12) 0.0022(11)
    C51 0.0558(16) 0.0314(12) 0.0638(17) 0.0038(11) 0.0256(14) -0.0040(12)
    C52 0.0582(17) 0.0318(12) 0.0572(16) 0.0004(12) 0.0207(13) 0.0022(11)
    C53 0.0519(15) 0.0332(12) 0.0506(15) -0.0068(11) 0.0163(12) 0.0047(11)
    C54 0.0416(14) 0.0375(13) 0.0428(14) -0.0119(11) 0.0073(11) -0.0024(10)
    C55 0.0256(11) 0.0472(14) 0.0342(12) -0.0020(10) -0.0001(9) 0.0015(10)
    C56 0.0251(11) 0.0465(13) 0.0406(13) 0.0070(10) 0.0059(10) 0.0021(10)
_geom_special_details
;
All s.u.'s (except the s.u. in the dihedral angle between two l.s. planes) are
estimated using the full covariance matrix. The cell s.u.'s are taken into
account individually in the estimation of s.u.'s in distances, angles and
torsion angles; correlations between s.u.'s in cell parameters are only used
when they are defined by crystal symmetry. An approximate (isotropic)
treatment of cell s.u.'s is used for estimating s.u.'s involving l.s. planes.
;
loop_
    _geom_bond_atom_site_label_1
    _geom_bond_atom_site_label_2
    _geom_bond_site_symmetry_2
    _geom_bond_distance
    _geom_bond_publ_flag
    Cd N1 . 2.2296(15) y
    Cd N2 . 2.2296(15) y
    Cd N3 . 2.2322(16) y
    Cd N4 . 2.2265(15) y
    Cd O1 . 2.2368(18) y
    N1 C4 . 1.367(2) ?
    N1 C1 . 1.370(2) ?
    N2 C6 . 1.369(2) ?
    N2 C9 . 1.370(2) ?
    N3 C14 . 1.366(2) ?
    N3 C11 . 1.368(2) ?
    N4 C16 . 1.368(2) ?
    N4 C19 . 1.371(2) ?
    O1 H1O1 . 1.004(10) ?
    O1 H2O1 . 0.996(10) ?
    O2 C45 . 1.413(3) ?
    O2 C56 . 1.417(3) ?
    O3 C46 . 1.416(3) ?
    O3 C47 . 1.424(3) ?
    O4 C48 . 1.414(3) ?
    O4 C49 . 1.419(3) ?
    O5 C51 . 1.407(3) ?
    O5 C50 . 1.417(3) ?
    O6 C52 . 1.409(3) ?
    O6 C53 . 1.434(3) ?
    O7 C54 . 1.420(3) ?
    O7 C55 . 1.422(3) ?
    C1 C20 . 1.420(3) ?
    C1 C2 . 1.450(3) ?
    C2 C3 . 1.352(3) ?
    C2 H2 . 0.9500 ?
    C3 C4 . 1.451(3) ?
    C3 H3 . 0.9500 ?
    C4 C5 . 1.417(3) ?
    C5 C6 . 1.423(3) ?
    C5 C27 . 1.497(3) ?
    C6 C7 . 1.447(3) ?
    C7 C8 . 1.356(3) ?
    C7 H7 . 0.9500 ?
    C8 C9 . 1.447(3) ?
    C8 H8 . 0.9500 ?
    C9 C10 . 1.411(3) ?
    C10 C11 . 1.416(3) ?
    C10 C33 . 1.500(3) ?
    C11 C12 . 1.451(3) ?
    C12 C13 . 1.350(3) ?
    C12 H12 . 0.9500 ?
    C13 C14 . 1.452(3) ?
    C13 H13 . 0.9500 ?
    C14 C15 . 1.411(3) ?
    C15 C16 . 1.417(3) ?
    C15 C39 . 1.498(3) ?
    C16 C17 . 1.449(3) ?
    C17 C18 . 1.353(3) ?
    C17 H17 . 0.9500 ?
    C18 C19 . 1.450(3) ?
    C18 H18 . 0.9500 ?
    C19 C20 . 1.414(3) ?
    C20 C21 . 1.499(2) ?
    C21 C22 . 1.396(3) ?
    C21 C26 . 1.396(3) ?
    C22 C23 . 1.386(3) ?
    C22 H22 . 0.9500 ?
    C23 C24 . 1.385(3) ?
    C23 H23 . 0.9500 ?
    C24 C25 . 1.383(3) ?
    C24 H24 . 0.9500 ?
    C25 C26 . 1.387(3) ?
    C25 H25 . 0.9500 ?
    C26 H26 . 0.9500 ?
    C27 C28 . 1.395(3) ?
    C27 C32 . 1.399(3) ?
    C28 C29 . 1.388(3) ?
    C28 H28 . 0.9500 ?
    C29 C30 . 1.385(3) ?
    C29 H29 . 0.9500 ?
    C30 C31 . 1.381(3) ?
    C30 H30 . 0.9500 ?
    C31 C32 . 1.386(3) ?
    C31 H31 . 0.9500 ?
    C32 H32 . 0.9500 ?
    C33 C34 . 1.390(3) ?
    C33 C38 . 1.393(3) ?
    C34 C35 . 1.395(3) ?
    C34 H34 . 0.9500 ?
    C35 C36 . 1.375(3) ?
    C35 H35 . 0.9500 ?
    C36 C37 . 1.378(3) ?
    C36 H36 . 0.9500 ?
    C37 C38 . 1.384(3) ?
    C37 H37 . 0.9500 ?
    C38 H38 . 0.9500 ?
    C39 C44 . 1.390(3) ?
    C39 C40 . 1.390(3) ?
    C40 C41 . 1.388(3) ?
    C40 H40 . 0.9500 ?
    C41 C42 . 1.378(3) ?
    C41 H41 . 0.9500 ?
    C42 C43 . 1.384(3) ?
    C42 H42 . 0.9500 ?
    C43 C44 . 1.387(3) ?
    C43 H43 . 0.9500 ?
    C44 H44 . 0.9500 ?
    C45 C46 . 1.502(3) ?
    C45 H45A . 0.9900 ?
    C45 H45B . 0.9900 ?
    C46 H46A . 0.9900 ?
    C46 H46B . 0.9900 ?
    C47 C48 . 1.498(3) ?
    C47 H47A . 0.9900 ?
    C47 H47B . 0.9900 ?
    C48 H48A . 0.9900 ?
    C48 H48B . 0.9900 ?
    C49 C50 . 1.500(3) ?
    C49 H49A . 0.9900 ?
    C49 H49B . 0.9900 ?
    C50 H50A . 0.9900 ?
    C50 H50B . 0.9900 ?
    C51 C52 . 1.485(4) ?
    C51 H51A . 0.9900 ?
    C51 H51B . 0.9900 ?
    C52 H52A . 0.9900 ?
    C52 H52B . 0.9900 ?
    C53 C54 . 1.498(3) ?
    C53 H53A . 0.9900 ?
    C53 H53B . 0.9900 ?
    C54 H54A . 0.9900 ?
    C54 H54B . 0.9900 ?
    C55 C56 . 1.500(3) ?
    C55 H55A . 0.9900 ?
    C55 H55B . 0.9900 ?
    C56 H56A . 0.9900 ?
    C56 H56B . 0.9900 ?
loop_
    _geom_angle_atom_site_label_1
    _geom_angle_atom_site_label_2
    _geom_angle_atom_site_label_3
    _geom_angle_site_symmetry_1
    _geom_angle_site_symmetry_3
    _geom_angle
    _geom_angle_publ_flag
    N4 Cd N2 . . 140.94(6) ?
    N4 Cd N1 . . 83.42(6) ?
    N2 Cd N1 . . 83.30(6) ?
    N4 Cd N3 . . 83.65(6) ?
    N2 Cd N3 . . 83.46(6) ?
    N1 Cd N3 . . 140.15(6) ?
    N4 Cd O1 . . 111.79(6) ?
    N2 Cd O1 . . 106.98(6) ?
    N1 Cd O1 . . 117.09(6) ?
    N3 Cd O1 . . 102.71(6) ?
    C4 N1 C1 . . 107.92(15) ?
    C4 N1 Cd . . 124.23(12) ?
    C1 N1 Cd . . 124.58(12) ?
    C6 N2 C9 . . 107.97(15) ?
    C6 N2 Cd . . 125.45(12) ?
    C9 N2 Cd . . 123.56(12) ?
    C14 N3 C11 . . 108.00(15) ?
    C14 N3 Cd . . 124.12(12) ?
    C11 N3 Cd . . 123.76(12) ?
    C16 N4 C19 . . 108.22(15) ?
    C16 N4 Cd . . 124.97(12) ?
    C19 N4 Cd . . 125.15(12) ?
    Cd O1 H1O1 . . 112.7(15) ?
    Cd O1 H2O1 . . 112.8(15) ?
    H1O1 O1 H2O1 . . 100(2) ?
    C45 O2 C56 . . 113.19(17) ?
    C46 O3 C47 . . 111.75(17) ?
    C48 O4 C49 . . 112.29(17) ?
    C51 O5 C50 . . 112.35(18) ?
    C52 O6 C53 . . 113.09(18) ?
    C54 O7 C55 . . 112.54(17) ?
    N1 C1 C20 . . 125.29(17) ?
    N1 C1 C2 . . 108.80(16) ?
    C20 C1 C2 . . 125.88(17) ?
    C3 C2 C1 . . 107.23(17) ?
    C3 C2 H2 . . 126.4 ?
    C1 C2 H2 . . 126.4 ?
    C2 C3 C4 . . 107.29(17) ?
    C2 C3 H3 . . 126.4 ?
    C4 C3 H3 . . 126.4 ?
    N1 C4 C5 . . 126.15(17) ?
    N1 C4 C3 . . 108.74(16) ?
    C5 C4 C3 . . 125.05(17) ?
    C4 C5 C6 . . 126.64(17) ?
    C4 C5 C27 . . 116.76(16) ?
    C6 C5 C27 . . 116.60(16) ?
    N2 C6 C5 . . 125.08(17) ?
    N2 C6 C7 . . 108.70(16) ?
    C5 C6 C7 . . 126.21(17) ?
    C8 C7 C6 . . 107.39(17) ?
    C8 C7 H7 . . 126.3 ?
    C6 C7 H7 . . 126.3 ?
    C7 C8 C9 . . 107.17(17) ?
    C7 C8 H8 . . 126.4 ?
    C9 C8 H8 . . 126.4 ?
    N2 C9 C10 . . 125.80(17) ?
    N2 C9 C8 . . 108.76(16) ?
    C10 C9 C8 . . 125.40(17) ?
    C9 C10 C11 . . 127.39(17) ?
    C9 C10 C33 . . 116.34(16) ?
    C11 C10 C33 . . 116.22(16) ?
    N3 C11 C10 . . 125.04(17) ?
    N3 C11 C12 . . 108.70(16) ?
    C10 C11 C12 . . 126.24(17) ?
    C13 C12 C11 . . 107.30(17) ?
    C13 C12 H12 . . 126.4 ?
    C11 C12 H12 . . 126.4 ?
    C12 C13 C14 . . 107.26(17) ?
    C12 C13 H13 . . 126.4 ?
    C14 C13 H13 . . 126.4 ?
    N3 C14 C15 . . 125.57(17) ?
    N3 C14 C13 . . 108.74(16) ?
    C15 C14 C13 . . 125.67(17) ?
    C14 C15 C16 . . 127.11(17) ?
    C14 C15 C39 . . 116.46(16) ?
    C16 C15 C39 . . 116.39(16) ?
    N4 C16 C15 . . 125.82(17) ?
    N4 C16 C17 . . 108.54(16) ?
    C15 C16 C17 . . 125.62(18) ?
    C18 C17 C16 . . 107.46(17) ?
    C18 C17 H17 . . 126.3 ?
    C16 C17 H17 . . 126.3 ?
    C17 C18 C19 . . 107.28(17) ?
    C17 C18 H18 . . 126.4 ?
    C19 C18 H18 . . 126.4 ?
    N4 C19 C20 . . 125.54(17) ?
    N4 C19 C18 . . 108.49(16) ?
    C20 C19 C18 . . 125.86(17) ?
    C19 C20 C1 . . 127.07(17) ?
    C19 C20 C21 . . 116.22(16) ?
    C1 C20 C21 . . 116.65(16) ?
    C22 C21 C26 . . 118.36(17) ?
    C22 C21 C20 . . 121.01(17) ?
    C26 C21 C20 . . 120.62(17) ?
    C23 C22 C21 . . 121.04(19) ?
    C23 C22 H22 . . 119.5 ?
    C21 C22 H22 . . 119.5 ?
    C24 C23 C22 . . 119.9(2) ?
    C24 C23 H23 . . 120.1 ?
    C22 C23 H23 . . 120.1 ?
    C25 C24 C23 . . 119.80(19) ?
    C25 C24 H24 . . 120.1 ?
    C23 C24 H24 . . 120.1 ?
    C24 C25 C26 . . 120.5(2) ?
    C24 C25 H25 . . 119.8 ?
    C26 C25 H25 . . 119.8 ?
    C25 C26 C21 . . 120.45(19) ?
    C25 C26 H26 . . 119.8 ?
    C21 C26 H26 . . 119.8 ?
    C28 C27 C32 . . 117.84(18) ?
    C28 C27 C5 . . 121.36(17) ?
    C32 C27 C5 . . 120.80(18) ?
    C29 C28 C27 . . 121.3(2) ?
    C29 C28 H28 . . 119.3 ?
    C27 C28 H28 . . 119.3 ?
    C30 C29 C28 . . 119.7(2) ?
    C30 C29 H29 . . 120.1 ?
    C28 C29 H29 . . 120.1 ?
    C31 C30 C29 . . 119.9(2) ?
    C31 C30 H30 . . 120.0 ?
    C29 C30 H30 . . 120.0 ?
    C30 C31 C32 . . 120.3(2) ?
    C30 C31 H31 . . 119.8 ?
    C32 C31 H31 . . 119.8 ?
    C31 C32 C27 . . 120.9(2) ?
    C31 C32 H32 . . 119.6 ?
    C27 C32 H32 . . 119.6 ?
    C34 C33 C38 . . 118.14(18) ?
    C34 C33 C10 . . 121.03(17) ?
    C38 C33 C10 . . 120.82(17) ?
    C33 C34 C35 . . 120.72(19) ?
    C33 C34 H34 . . 119.6 ?
    C35 C34 H34 . . 119.6 ?
    C36 C35 C34 . . 120.10(19) ?
    C36 C35 H35 . . 119.9 ?
    C34 C35 H35 . . 119.9 ?
    C35 C36 C37 . . 119.82(19) ?
    C35 C36 H36 . . 120.1 ?
    C37 C36 H36 . . 120.1 ?
    C36 C37 C38 . . 120.2(2) ?
    C36 C37 H37 . . 119.9 ?
    C38 C37 H37 . . 119.9 ?
    C37 C38 C33 . . 121.0(2) ?
    C37 C38 H38 . . 119.5 ?
    C33 C38 H38 . . 119.5 ?
    C44 C39 C40 . . 118.30(18) ?
    C44 C39 C15 . . 120.65(18) ?
    C40 C39 C15 . . 121.04(17) ?
    C41 C40 C39 . . 120.65(19) ?
    C41 C40 H40 . . 119.7 ?
    C39 C40 H40 . . 119.7 ?
    C42 C41 C40 . . 120.4(2) ?
    C42 C41 H41 . . 119.8 ?
    C40 C41 H41 . . 119.8 ?
    C41 C42 C43 . . 119.7(2) ?
    C41 C42 H42 . . 120.1 ?
    C43 C42 H42 . . 120.1 ?
    C42 C43 C44 . . 119.8(2) ?
    C42 C43 H43 . . 120.1 ?
    C44 C43 H43 . . 120.1 ?
    C43 C44 C39 . . 121.1(2) ?
    C43 C44 H44 . . 119.4 ?
    C39 C44 H44 . . 119.4 ?
    O2 C45 C46 . . 109.38(18) ?
    O2 C45 H45A . . 109.8 ?
    C46 C45 H45A . . 109.8 ?
    O2 C45 H45B . . 109.8 ?
    C46 C45 H45B . . 109.8 ?
    H45A C45 H45B . . 108.2 ?
    O3 C46 C45 . . 109.73(18) ?
    O3 C46 H46A . . 109.7 ?
    C45 C46 H46A . . 109.7 ?
    O3 C46 H46B . . 109.7 ?
    C45 C46 H46B . . 109.7 ?
    H46A C46 H46B . . 108.2 ?
    O3 C47 C48 . . 109.14(18) ?
    O3 C47 H47A . . 109.9 ?
    C48 C47 H47A . . 109.9 ?
    O3 C47 H47B . . 109.9 ?
    C48 C47 H47B . . 109.9 ?
    H47A C47 H47B . . 108.3 ?
    O4 C48 C47 . . 109.48(19) ?
    O4 C48 H48A . . 109.8 ?
    C47 C48 H48A . . 109.8 ?
    O4 C48 H48B . . 109.8 ?
    C47 C48 H48B . . 109.8 ?
    H48A C48 H48B . . 108.2 ?
    O4 C49 C50 . . 109.2(2) ?
    O4 C49 H49A . . 109.8 ?
    C50 C49 H49A . . 109.8 ?
    O4 C49 H49B . . 109.8 ?
    C50 C49 H49B . . 109.8 ?
    H49A C49 H49B . . 108.3 ?
    O5 C50 C49 . . 108.82(19) ?
    O5 C50 H50A . . 109.9 ?
    C49 C50 H50A . . 109.9 ?
    O5 C50 H50B . . 109.9 ?
    C49 C50 H50B . . 109.9 ?
    H50A C50 H50B . . 108.3 ?
    O5 C51 C52 . . 109.6(2) ?
    O5 C51 H51A . . 109.7 ?
    C52 C51 H51A . . 109.7 ?
    O5 C51 H51B . . 109.7 ?
    C52 C51 H51B . . 109.7 ?
    H51A C51 H51B . . 108.2 ?
    O6 C52 C51 . . 109.8(2) ?
    O6 C52 H52A . . 109.7 ?
    C51 C52 H52A . . 109.7 ?
    O6 C52 H52B . . 109.7 ?
    C51 C52 H52B . . 109.7 ?
    H52A C52 H52B . . 108.2 ?
    O6 C53 C54 . . 109.2(2) ?
    O6 C53 H53A . . 109.8 ?
    C54 C53 H53A . . 109.8 ?
    O6 C53 H53B . . 109.8 ?
    C54 C53 H53B . . 109.8 ?
    H53A C53 H53B . . 108.3 ?
    O7 C54 C53 . . 109.28(19) ?
    O7 C54 H54A . . 109.8 ?
    C53 C54 H54A . . 109.8 ?
    O7 C54 H54B . . 109.8 ?
    C53 C54 H54B . . 109.8 ?
    H54A C54 H54B . . 108.3 ?
    O7 C55 C56 . . 109.31(17) ?
    O7 C55 H55A . . 109.8 ?
    C56 C55 H55A . . 109.8 ?
    O7 C55 H55B . . 109.8 ?
    C56 C55 H55B . . 109.8 ?
    H55A C55 H55B . . 108.3 ?
    O2 C56 C55 . . 108.82(19) ?
    O2 C56 H56A . . 109.9 ?
    C55 C56 H56A . . 109.9 ?
    O2 C56 H56B . . 109.9 ?
    C55 C56 H56B . . 109.9 ?
    H56A C56 H56B . . 108.3 ?
loop_
    _geom_hbond_atom_site_label_D
    _geom_hbond_atom_site_label_H
    _geom_hbond_atom_site_label_A
    _geom_hbond_site_symmetry_A
    _geom_hbond_distance_DH
    _geom_hbond_distance_HA
    _geom_hbond_distance_DA
    _geom_hbond_angle_DHA
    _geom_hbond_publ_flag
    O1 H1O1 O4 1_555 1.01(2) 2.06(2) 3.057(2) 176.0 yes
    O1 H2O1 O5 1_555 1.00(2) 2.55(2) 3.138(2) 118.0 ?
    O1 H2O1 O6 1_555 1.00(2) 2.04(2) 3.013(2) 165.0 yes
    C31 H31 Cg3 2_545 0.95 2.93 3.651(2) 133.0 yes
    C41 H41 Cg11 3_565 0.95 2.91 3.794(2) 154.0 yes
    C44 H44 Cg2 2_555 0.95 2.95 3.648(2) 131.0 yes
    C47 H47A Cg2 1_555 0.99 2.91 3.898(3) 173.0 yes
    C54 H54B Cg4 1_555 0.99 2.98 3.971(3) 176.0 yes
_iucr_refine_instructions_details
;
TITL HT30 in P2(1)/n
CELL  0.71073  17.1956  17.0918  17.3903   90.000  106.416   90.000
ZERR     4.00   0.0002   0.0002   0.0002    0.000    0.001    0.000
LATT   1
SYMM  1/2 - X, 1/2 + Y, 1/2 - Z
SFAC  C    H    N    O   CD
UNIT  224  216  16   28  4
MERG   2
FMAP   2
WPDB  1
PLAN   25
SHEL 40 0.8
BOND   $H
OMIT  0   0   4
OMIT  0   8   0
OMIT  0   1   6
OMIT  3   4   7
OMIT -1   1   9
DFIX     0.99   0.010 O1 H1O1
DFIX     0.99   0.010 O1 H2O1
ACTA    52.74
SIZE     0.30   0.40   0.56
L.S.  2
TEMP  -173.00
WGHT    0.029400    3.997200
FVAR       1.39563
CD    5    0.265537    0.245868    0.053198    11.00000    0.01691    0.02131 =
         0.02469    0.00129    0.00575   -0.00051
N1    3    0.379768    0.178109    0.101356    11.00000    0.01818    0.02083 =
         0.02372    0.00146    0.00445   -0.00083
N2    3    0.210076    0.144758    0.099301    11.00000    0.01793    0.02123 =
         0.02520    0.00067    0.00636   -0.00135
N3    3    0.176049    0.315259    0.096163    11.00000    0.01935    0.02140 =
         0.02984   -0.00187    0.00894   -0.00192
N4    3    0.345863    0.348414    0.096383    11.00000    0.01841    0.02096 =
         0.02574    0.00095    0.00480   -0.00049
O1    4    0.212343    0.247736   -0.079965    11.00000    0.04497    0.04228 =
         0.03764    0.00273    0.00898   -0.00449
O2    4    0.330825    0.141682   -0.117863    11.00000    0.03692    0.03593 =
         0.03665   -0.00369    0.01097   -0.00103
O3    4    0.165336    0.083217   -0.155778    11.00000    0.03944    0.03187 =
         0.03359    0.00720    0.00904   -0.00283
O4    4    0.037858    0.188172   -0.138412    11.00000    0.03754    0.03678 =
         0.03246   -0.00001    0.00766   -0.00231
O5    4    0.062712    0.347536   -0.174622    11.00000    0.04100    0.03256 =
         0.04313   -0.00105    0.02075    0.00077
O6    4    0.223377    0.411083   -0.141254    11.00000    0.04743    0.04108 =
         0.04457    0.00762    0.01261   -0.00623
O7    4    0.349909    0.301526   -0.153116    11.00000    0.02985    0.03582 =
         0.02852   -0.00073    0.00423   -0.00371
C1    1    0.455630    0.205287    0.104924    11.00000    0.01816    0.02560 =
         0.01889   -0.00021    0.00402   -0.00116
C2    1    0.509691    0.139082    0.110734    11.00000    0.01921    0.02606 =
         0.03519   -0.00053    0.00637    0.00159
AFIX  43
H2    2    0.565523    0.141225    0.113092    11.00000   -1.20000
AFIX   0
C3    1    0.465829    0.073711    0.112172    11.00000    0.02113    0.02428 =
         0.03423    0.00086    0.00503    0.00511
AFIX  43
H3    2    0.485279    0.021410    0.116354    11.00000   -1.20000
AFIX   0
C4    1    0.383521    0.098278    0.106139    11.00000    0.02011    0.02172 =
         0.02168    0.00174    0.00399    0.00187
C5    1    0.319166    0.047442    0.108548    11.00000    0.02143    0.02242 =
         0.02031    0.00108    0.00374    0.00049
C6    1    0.238825    0.069608    0.106515    11.00000    0.02234    0.02233 =
         0.01896    0.00026    0.00556   -0.00078
C7    1    0.174162    0.017379    0.111310    11.00000    0.02536    0.02104 =
         0.02796    0.00111    0.00758   -0.00298
AFIX  43
H7    2    0.177524   -0.037948    0.116394    11.00000   -1.20000
AFIX   0
C8    1    0.107849    0.061945    0.107211    11.00000    0.02248    0.02544 =
         0.02844    0.00103    0.01033   -0.00532
AFIX  43
H8    2    0.056172    0.043681    0.108879    11.00000   -1.20000
AFIX   0
C9    1    0.130556    0.142540    0.099819    11.00000    0.02021    0.02383 =
         0.02128    0.00038    0.00679   -0.00183
C10   1    0.079807    0.208063    0.096661    11.00000    0.02056    0.02579 =
         0.02136   -0.00152    0.00755   -0.00244
C11   1    0.101148    0.288036    0.095933    11.00000    0.01968    0.02499 =
         0.02335   -0.00165    0.00685   -0.00195
C12   1    0.048658    0.354400    0.096412    11.00000    0.01936    0.02747 =
         0.03514   -0.00067    0.00988    0.00051
AFIX  43
H12   2   -0.006648    0.352239    0.096056    11.00000   -1.20000
AFIX   0
C13   1    0.092994    0.419782    0.097455    11.00000    0.02396    0.02286 =
         0.03487   -0.00137    0.01073    0.00224
AFIX  43
H13   2    0.074752    0.472167    0.098188    11.00000   -1.20000
AFIX   0
C14   1    0.173751    0.395145    0.097247    11.00000    0.02036    0.02180 =
         0.02537   -0.00056    0.00655   -0.00019
C15   1    0.239704    0.445299    0.100229    11.00000    0.02169    0.02228 =
         0.02330    0.00052    0.00580    0.00128
C16   1    0.319555    0.423207    0.101843    11.00000    0.02010    0.02210 =
         0.02375    0.00215    0.00382   -0.00093
C17   1    0.387567    0.475981    0.111538    11.00000    0.02486    0.02134 =
         0.03599    0.00278    0.00725   -0.00297
AFIX  43
H17   2    0.386229    0.531312    0.116192    11.00000   -1.20000
AFIX   0
C18   1    0.453368    0.432019    0.112751    11.00000    0.01963    0.02557 =
         0.03451    0.00201    0.00738   -0.00405
AFIX  43
H18   2    0.506775    0.450731    0.118734    11.00000   -1.20000
AFIX   0
C19   1    0.427205    0.351043    0.103221    11.00000    0.01869    0.02468 =
         0.02187    0.00192    0.00318   -0.00170
C20   1    0.477784    0.285376    0.105348    11.00000    0.01723    0.02488 =
         0.01908    0.00145    0.00248   -0.00135
C21   1    0.565096    0.302425    0.112703    11.00000    0.01695    0.02306 =
         0.02609   -0.00109    0.00508   -0.00097
C22   1    0.587489    0.344088    0.053275    11.00000    0.02230    0.03092 =
         0.02926    0.00345    0.00515   -0.00038
AFIX  43
H22   2    0.546766    0.361838    0.007429    11.00000   -1.20000
AFIX   0
C23   1    0.668210    0.359969    0.060103    11.00000    0.02779    0.03064 =
         0.03936    0.00405    0.01389   -0.00322
AFIX  43
H23   2    0.682495    0.388545    0.019241    11.00000   -1.20000
AFIX   0
C24   1    0.727999    0.334096    0.126612    11.00000    0.01801    0.03216 =
         0.04720   -0.00440    0.00965   -0.00340
AFIX  43
H24   2    0.783439    0.344154    0.131090    11.00000   -1.20000
AFIX   0
C25   1    0.706749    0.293585    0.186469    11.00000    0.01948    0.03491 =
         0.03568   -0.00080    0.00140    0.00102
AFIX  43
H25   2    0.747746    0.276335    0.232345    11.00000   -1.20000
AFIX   0
C26   1    0.626023    0.277950    0.180022    11.00000    0.02073    0.02971 =
         0.02581    0.00086    0.00475    0.00002
AFIX  43
H26   2    0.612074    0.250400    0.221687    11.00000   -1.20000
AFIX   0
C27   1    0.337644   -0.038282    0.114560    11.00000    0.01656    0.02227 =
         0.02750    0.00212    0.00226   -0.00023
C28   1    0.357467   -0.078368    0.052829    11.00000    0.02189    0.02638 =
         0.03154    0.00295    0.00586    0.00190
AFIX  43
H28   2    0.360680   -0.050428    0.006601    11.00000   -1.20000
AFIX   0
C29   1    0.372600   -0.158272    0.057549    11.00000    0.02470    0.02721 =
         0.04410   -0.00322    0.00879    0.00323
AFIX  43
H29   2    0.385851   -0.184603    0.014814    11.00000   -1.20000
AFIX   0
C30   1    0.368297   -0.199424    0.124819    11.00000    0.02681    0.02009 =
         0.05666    0.00524    0.00774    0.00207
AFIX  43
H30   2    0.377670   -0.254262    0.127943    11.00000   -1.20000
AFIX   0
C31   1    0.350362   -0.160628    0.187349    11.00000    0.03783    0.03069 =
         0.04268    0.01347    0.00865    0.00300
AFIX  43
H31   2    0.348442   -0.188735    0.233907    11.00000   -1.20000
AFIX   0
C32   1    0.335149   -0.080889    0.182513    11.00000    0.03421    0.03095 =
         0.02904    0.00408    0.00669    0.00151
AFIX  43
H32   2    0.322867   -0.054821    0.225901    11.00000   -1.20000
AFIX   0
C33   1   -0.005686    0.191229    0.097168    11.00000    0.02022    0.01861 =
         0.02839    0.00013    0.00885   -0.00134
C34   1   -0.062274    0.162382    0.029393    11.00000    0.02570    0.02719 =
         0.02908   -0.00397    0.01086   -0.00245
AFIX  43
H34   2   -0.046245    0.151375   -0.017471    11.00000   -1.20000
AFIX   0
C35   1   -0.142367    0.149407    0.029413    11.00000    0.02321    0.02698 =
         0.03680   -0.00527    0.00460   -0.00467
AFIX  43
H35   2   -0.180488    0.129613   -0.017273    11.00000   -1.20000
AFIX   0
C36   1   -0.166221    0.165225    0.096904    11.00000    0.02174    0.02208 =
         0.04726    0.00070    0.01449   -0.00159
AFIX  43
H36   2   -0.221058    0.157573    0.096492    11.00000   -1.20000
AFIX   0
C37   1   -0.110352    0.192212    0.165153    11.00000    0.03218    0.04501 =
         0.03704   -0.00567    0.02061   -0.00474
AFIX  43
H37   2   -0.126396    0.201620    0.212314    11.00000   -1.20000
AFIX   0
C38   1   -0.030955    0.205653    0.165218    11.00000    0.02697    0.04577 =
         0.02813   -0.00878    0.00955   -0.00705
AFIX  43
H38   2    0.006852    0.224994    0.212348    11.00000   -1.20000
AFIX   0
C39   1    0.224501    0.531198    0.105357    11.00000    0.01843    0.02097 =
         0.03057    0.00043    0.01016   -0.00203
C40   1    0.181889    0.573213    0.038224    11.00000    0.02677    0.02501 =
         0.03167   -0.00306    0.00245   -0.00019
AFIX  43
H40   2    0.160874    0.546971   -0.011487    11.00000   -1.20000
AFIX   0
C41   1    0.169738    0.653125    0.043096    11.00000    0.02632    0.02569 =
         0.04283    0.00553    0.00463    0.00323
AFIX  43
H41   2    0.140946    0.681235   -0.003358    11.00000   -1.20000
AFIX   0
C42   1    0.199190    0.691933    0.114914    11.00000    0.02955    0.02140 =
         0.05043   -0.00242    0.01930   -0.00079
AFIX  43
H42   2    0.190955    0.746675    0.117958    11.00000   -1.20000
AFIX   0
C43   1    0.240831    0.650803    0.182609    11.00000    0.05294    0.02976 =
         0.03465   -0.00782    0.01538   -0.00651
AFIX  43
H43   2    0.260643    0.677104    0.232450    11.00000   -1.20000
AFIX   0
C44   1    0.253540    0.571066    0.177447    11.00000    0.04562    0.02924 =
         0.02817    0.00338    0.00829   -0.00235
AFIX  43
H44   2    0.282593    0.543231    0.223991    11.00000   -1.20000
AFIX   0
C45   1    0.305248    0.066150   -0.147465    11.00000    0.04666    0.02905 =
         0.04047   -0.00014    0.01306    0.00644
AFIX  23
H45A  2    0.350811    0.028782   -0.129787    11.00000   -1.20000
H45B  2    0.287764    0.066946   -0.206804    11.00000   -1.20000
AFIX   0
C46   1    0.236051    0.040591   -0.116588    11.00000    0.04920    0.02636 =
         0.03966    0.00378    0.01157    0.00292
AFIX  23
H46A  2    0.226136   -0.016076   -0.126467    11.00000   -1.20000
H46B  2    0.249865    0.049735   -0.058062    11.00000   -1.20000
AFIX   0
C47   1    0.098348    0.062005   -0.127252    11.00000    0.04701    0.03432 =
         0.04369    0.00734    0.01608   -0.00716
AFIX  23
H47A  2    0.112138    0.070488   -0.068624    11.00000   -1.20000
H47B  2    0.085468    0.005914   -0.138100    11.00000   -1.20000
AFIX   0
C48   1    0.026526    0.110965   -0.168777    11.00000    0.04057    0.03731 =
         0.04255    0.00160    0.01134   -0.01047
AFIX  23
H48A  2    0.020026    0.111488   -0.227184    11.00000   -1.20000
H48B  2   -0.023235    0.088428   -0.159823    11.00000   -1.20000
AFIX   0
C49   1   -0.025026    0.239300   -0.180034    11.00000    0.02944    0.04746 =
         0.03981    0.00323    0.01356    0.00041
AFIX  23
H49A  2   -0.077048    0.223068   -0.171086    11.00000   -1.20000
H49B  2   -0.030921    0.236907   -0.238286    11.00000   -1.20000
AFIX   0
C50   1   -0.004739    0.321223   -0.150180    11.00000    0.03998    0.04628 =
         0.05102    0.00215    0.02519    0.00606
AFIX  23
H50A  2   -0.051794    0.355981   -0.172375    11.00000   -1.20000
H50B  2    0.008365    0.322367   -0.090975    11.00000   -1.20000
AFIX   0
C51   1    0.083839    0.425284   -0.151344    11.00000    0.05579    0.03136 =
         0.06378   -0.00395    0.02558    0.00378
AFIX  23
H51A  2    0.100241    0.429209   -0.092135    11.00000   -1.20000
H51B  2    0.036468    0.459871   -0.172732    11.00000   -1.20000
AFIX   0
C52   1    0.151811    0.450583   -0.182535    11.00000    0.05822    0.03184 =
         0.05717    0.00221    0.02074    0.00042
AFIX  23
H52A  2    0.138688    0.438901   -0.240554    11.00000   -1.20000
H52B  2    0.159876    0.507755   -0.175286    11.00000   -1.20000
AFIX   0
C53   1    0.290698    0.428499   -0.171723    11.00000    0.05194    0.03323 =
         0.05060    0.00468    0.01630   -0.00682
AFIX  23
H53A  2    0.304095    0.484855   -0.164607    11.00000   -1.20000
H53B  2    0.276450    0.416333   -0.229698    11.00000   -1.20000
AFIX   0
C54   1    0.362311    0.380562   -0.127447    11.00000    0.04160    0.03755 =
         0.04278   -0.00239    0.00734   -0.01191
AFIX  23
H54A  2    0.412114    0.401069   -0.138088    11.00000   -1.20000
H54B  2    0.369173    0.383781   -0.069063    11.00000   -1.20000
AFIX   0
C55   1    0.415533    0.252172   -0.113319    11.00000    0.02561    0.04722 =
         0.03420    0.00155   -0.00010   -0.00197
AFIX  23
H55A  2    0.423428    0.254232   -0.054716    11.00000   -1.20000
H55B  2    0.466047    0.270370   -0.124209    11.00000   -1.20000
AFIX   0
C56   1    0.397374    0.169792   -0.142723    11.00000    0.02514    0.04645 =
         0.04060    0.00211    0.00590    0.00703
AFIX  23
H56A  2    0.384092    0.168453   -0.201935    11.00000   -1.20000
H56B  2    0.445388    0.136210   -0.120504    11.00000   -1.20000
AFIX   0
H1O1  2    0.154293    0.230135   -0.097210    11.00000   -1.20000
H2O1  2    0.205721    0.301710   -0.102395    11.00000   -1.20000
HKLF 4
REM  HT30 in P2(1)/n
REM R1 =  0.0282 for   8403 Fo > 4sig(Fo)  and  0.0379 for all  10009 data
REM    619 parameters refined using      2 restraints
END
WGHT      0.0294      3.9969
REM Highest difference peak  0.636,  deepest hole -0.527,  1-sigma level  0.052
Q1    1   0.2195  0.4132 -0.1993  11.00000  0.05    0.64
Q2    1   0.2425  0.2164 -0.1162  11.00000  0.05    0.57
Q3    1   0.2755  0.2443  0.1079  11.00000  0.05    0.37
Q4    1   0.2796  0.0622  0.1038  11.00000  0.05    0.31
Q5    1   0.2284  0.2501 -0.0156  11.00000  0.05    0.30
Q6    1   0.5995  0.2954  0.1467  11.00000  0.05    0.28
Q7    1   0.4890  0.1785  0.1121  11.00000  0.05    0.27
Q8    1   0.0959  0.2440  0.1082  11.00000  0.05    0.26
Q9    1   0.5250  0.3004  0.1126  11.00000  0.05    0.26
Q10   1   0.1210  0.1038  0.1145  11.00000  0.05    0.25
Q11   1   0.3514  0.0767  0.1175  11.00000  0.05    0.25
Q12   1   0.1168  0.1779  0.1146  11.00000  0.05    0.24
Q13   1   0.4646  0.2454  0.1138  11.00000  0.05    0.24
Q14   1   0.5790  0.3132  0.0833  11.00000  0.05    0.24
Q15   1   0.2733  0.4354  0.0976  11.00000  0.05    0.23
Q16   1   0.0418  0.2009  0.1010  11.00000  0.05    0.23
Q17   1   0.4212  0.0831  0.1118  11.00000  0.05    0.23
Q18   1   0.2300  0.4944  0.1048  11.00000  0.05    0.23
Q19   1  -0.0184  0.2054  0.1284  11.00000  0.05    0.22
Q20   1   0.2012  0.2488 -0.1562  11.00000  0.05    0.22
Q21   1   0.3250 -0.0654  0.1383  11.00000  0.05    0.22
Q22   1   0.1412  0.4096  0.1044  11.00000  0.05    0.22
Q23   1   0.3434 -0.1201  0.1817  11.00000  0.05    0.22
Q24   1   0.4167  0.4588  0.0938  11.00000  0.05    0.22
Q25   1   0.2222  0.5470  0.1406  11.00000  0.05    0.22
;
data_global
_journal_date_recd_electronic     2013-05-19
_journal_date_accepted     2013-05-30
_journal_name_full     'Acta Crystallographica, Section E'
_journal_year     2013
_journal_volume     69
_journal_issue      7
_journal_page_first     m354
_journal_page_last     m355
_journal_paper_category     QM
_journal_paper_doi     10.1107/S160053681301489X
_journal_coeditor_code     XU5709
_publ_contact_author_name     'Dr Habib Nasri'
_publ_contact_author_address
;
Laboratoire de Physico-chimie des Mat\'eriaux
Facult\'e des Sciences de Monastir
Avenue de l'environnement
5019 Monastir
University of Monastir
Tunisia
;
_publ_contact_author_email     hnasri1@gmail.com
_publ_contact_author_fax     '0021673500278'
_publ_contact_author_phone     '0021620720809'
_publ_section_title
;
Aqua(5,10,15,20-tetraphenylporphyrinato-\k^4^<i>N</i>)cadmium(II)--18-crown-6
(1/1)
;
loop_
    _publ_author_name
    _publ_author_footnote
    _publ_author_address
    'Hamza Toumi' .
;
Laboratoire de Physico-chimie des Mat\'eriaux
Facult\'e des Sciences de Monastir
Avenue de l'environnement
5019 Monastir
University of Monastir
Tunisia
;
    'Belghith, Yassine' .
;
Laboratoire de Physico-chimie des Mat\'eriaux
Facult\'e des Sciences de Monastir
Avenue de l'environnement
5019 Monastir
University of Monastir
Tunisia
;
    'Daran, Jean-Claude' .
;
Laboratoire de Chimie de Coordination CNRS UPR 8241, 205 Route de Norbone, 31077
Toulouse, Cedex 04, France
;
    'Nasri, Habib' .
;
Laboratoire de Physico-chimie des Mat\'eriaux
Facult\'e des Sciences de Monastir
Avenue de l'environnement
5019 Monastir
University of Monastir
Tunisia
;
