# Supplementary material for: Aqua­(5,10,15,20-tetra­phenyl­porphyrin­ato-κ4 N)cadmium(II)–18-crown-6 (1/1)
Source: Acta Crystallogr Sect E Struct Rep Online. 2013 Jun 8;69(Pt 7):m354–5. doi: 10.1107/S160053681301489X (PMC3772402; doi:10.1107/S160053681301489X)
Supplement: Supplementary file 2 [file e-69-0m354-Isup2.hkl]

#
# h,k,l, Fc-squared, Fo-squared, sigma(Fo-squared) and status flag
#
data_I
_shelx_title ' HT30 in P2(1)/n'
_shelx_refln_list_code          4
_shelx_F_calc_maximum      419.09
_exptl_crystal_F_000      2088.00
_reflns_d_resolution_high  0.8000
 
loop_
 _symmetry_equiv_pos_as_xyz
 'x, y, z'
 '-x+1/2, y+1/2, -z+1/2'
 '-x, -y, -z'
 'x-1/2, -y-1/2, z-1/2'
 
_cell_length_a    17.1956
_cell_length_b    17.0918
_cell_length_c    17.3903
_cell_angle_alpha  90.000
_cell_angle_beta  106.416
_cell_angle_gamma  90.000
 
_shelx_F_squared_multiplier     1.000
 
loop_
 _refln_index_h
 _refln_index_k
 _refln_index_l
 _refln_F_squared_calc
 _refln_F_squared_meas
 _refln_F_squared_sigma
 _refln_observed_status
   4   0   0      588.23      536.03     23.42 o
   6   0   0     1095.98      985.75     29.07 o
   8   0   0     8145.68     7750.79    173.55 o
  10   0   0    10728.75    10694.14    233.44 o
  12   0   0     4030.09     4174.47    110.81 o
  14   0   0     1905.13     1882.00     82.21 o
  16   0   0      239.40      210.59     36.33 o
  18   0   0     1221.03     1248.28     79.41 o
  20   0   0     1484.27     1730.69    100.06 o
   3   1   0     3405.86     3491.74     32.76 o
   4   1   0     1980.60     2294.47     39.67 o
   5   1   0     1498.17     1671.04     28.43 o
   6   1   0     4794.62     5022.52     59.29 o
   7   1   0      367.50      369.10     13.63 o
   8   1   0      111.33       30.59      5.33 o
   9   1   0      324.24      273.29     12.01 o
  10   1   0     7427.82     7486.43     94.39 o
  11   1   0      159.30      147.21     10.12 o
  12   1   0     2867.45     2527.29     93.16 o
  13   1   0       34.12       65.83     19.28 o
  14   1   0     7575.22     7559.63    115.08 o
  15   1   0       27.65       74.38     28.97 o
  16   1   0     5187.59     5005.76    102.43 o
  17   1   0      113.98      116.66     22.68 o
  18   1   0     3170.00     3280.82     89.54 o
  19   1   0       23.62        5.80     24.39 o
  20   1   0     1968.13     2020.45     76.13 o
   2   2   0     2092.25     2504.11     40.53 o
   3   2   0    21376.80    22138.70     95.99 o
   4   2   0    18548.01    18464.64     58.05 o
   5   2   0     7369.60     7790.64     43.64 o
   6   2   0    12776.29    12856.96    164.84 o
   7   2   0     2010.90     2185.22     25.22 o
   8   2   0    10039.18    10053.17     74.55 o
   9   2   0      684.34      678.93     23.19 o
  10   2   0     2365.34     2294.52     43.77 o
  11   2   0     3025.05     3385.89     53.83 o
  12   2   0        4.21        6.53     10.64 o
  13   2   0     1070.28     1161.25     31.58 o
  14   2   0      564.46      542.06     40.34 o
  15   2   0     1031.80     1061.72     59.37 o
  16   2   0        0.93       24.01     31.82 o
  17   2   0       62.49       66.20     28.50 o
  18   2   0       10.84      -18.42     21.92 o
  19   2   0       18.65       24.02     21.93 o
  20   2   0      448.28      392.75     36.15 o
   1   3   0     2033.33     2186.49     22.39 o
   2   3   0     9744.61    10182.86     61.67 o
   3   3   0       24.54       36.78      5.96 o
   4   3   0       51.52       26.81      5.37 o
   5   3   0     1018.02     1267.22     17.86 o
   6   3   0     3429.72     3597.23     32.80 o
   7   3   0       11.92       31.52      5.93 o
   8   3   0     3473.37     3322.95     47.43 o
   9   3   0     1172.58     1210.38     29.82 o
  10   3   0    10203.46    10640.57    142.92 o
  11   3   0      805.33     1012.05     41.34 o
  12   3   0     9471.03     9631.51    121.02 o
  13   3   0     1999.89     1887.47     63.16 o
  14   3   0    22823.24    21716.22    441.94 o
  15   3   0      175.31      291.59     35.99 o
  16   3   0     5291.81     5405.44    124.54 o
  17   3   0     2496.02     2502.56     76.44 o
  18   3   0     2724.01     2951.55     85.99 o
  19   3   0       51.73       95.44     25.44 o
  20   3   0     2130.21     2341.65     94.44 o
   0   4   0     1030.32     1555.35     48.55 o
   1   4   0      446.23      551.23     12.62 o
   2   4   0    18970.51    18480.85     59.16 o
   3   4   0     1795.76     2160.11     23.30 o
   4   4   0    40083.06    40660.73    160.17 o
   5   4   0     3326.61     3753.82     38.12 o
   6   4   0    28951.86    29763.69    101.87 o
   7   4   0      966.13     1074.98     57.96 o
   8   4   0    10592.58    10943.91     85.76 o
   9   4   0     1398.12     1690.79     34.45 o
  10   4   0      144.44      111.97      9.16 o
  11   4   0        4.47        7.28      6.76 o
  12   4   0      123.29      135.53     14.63 o
  13   4   0      943.34      822.52     50.42 o
  14   4   0      658.62      745.54     46.07 o
  15   4   0       90.54       89.86     27.18 o
  16   4   0       78.71       77.14     31.17 o
  17   4   0      177.22      133.59     34.35 o
  18   4   0        8.76        8.28     24.14 o
  19   4   0       51.50       80.32     29.31 o
  20   4   0      379.98      306.02     28.96 o
   1   5   0     7373.64     7931.25     50.51 o
   2   5   0     3377.64     3391.66     23.89 o
   3   5   0     1114.59     1195.21     18.19 o
   4   5   0      157.87      147.55      8.88 o
   5   5   0        2.74        8.61      7.00 o
   6   5   0    37682.47    39450.25    146.13 o
   7   5   0      114.82      173.95     11.70 o
   8   5   0     4195.12     4232.92     58.99 o
   9   5   0      198.08      177.08     22.21 o
  10   5   0    11019.79    10995.20     82.16 o
  11   5   0      167.29      139.56     10.41 o
  12   5   0     2200.64     2108.60     47.93 o
  13   5   0       43.00       29.62     17.10 o
  14   5   0     1331.28     1415.74     60.19 o
  15   5   0       22.86       14.68     22.79 o
  16   5   0     2652.42     2834.45     91.85 o
  17   5   0      182.75      116.89     23.45 o
  18   5   0     3870.33     4040.11    118.00 o
  19   5   0        0.47       14.90     20.98 o
  20   5   0     3754.63     3999.53     96.25 o
   0   6   0    10432.64     9454.20     59.10 o
   1   6   0     1680.16     1802.61     18.68 o
   2   6   0    40477.14    40519.89    104.75 o
   3   6   0     1225.04     1273.47     18.01 o
   4   6   0    32517.12    33140.33    113.45 o
   5   6   0     9411.78    10203.27     78.37 o
   6   6   0    19260.90    19289.20    107.37 o
   7   6   0      492.36      551.61     41.75 o
   8   6   0     5479.29     5310.65     65.25 o
   9   6   0      496.83      569.18     17.24 o
  10   6   0      655.55      649.54     22.76 o
  11   6   0      297.41      287.74     13.75 o
  12   6   0      855.31      803.42     21.18 o
  13   6   0     1155.04     1007.70     40.83 o
  14   6   0     2307.95     2271.81     77.05 o
  15   6   0      224.74      201.42     29.18 o
  16   6   0      321.95      320.55     33.46 o
  17   6   0      165.40      137.72     24.20 o
  18   6   0      357.02      354.01     33.51 o
  19   6   0        1.82      -11.98     20.50 o
   1   7   0     1103.30     1203.00     16.01 o
   2   7   0      104.36      134.47      8.74 o
   3   7   0    12663.63    14152.52     56.41 o
   4   7   0       41.16       71.34      6.74 o
   5   7   0       66.46       90.95      9.33 o
   6   7   0     3383.71     3478.40     45.34 o
   7   7   0      446.78      442.16     17.81 o
   8   7   0     4545.32     4446.88     54.44 o
   9   7   0      123.70      148.08     12.65 o
  10   7   0     4571.51     4413.14     41.83 o
  11   7   0      106.47      108.82      8.68 o
  12   7   0     8431.24     8518.34    109.22 o
  13   7   0      328.49      332.89     23.64 o
  14   7   0     5231.47     5277.10    147.49 o
  15   7   0       71.77       28.50     20.98 o
  16   7   0     3398.85     3520.73     91.24 o
  17   7   0       63.29       40.88     18.98 o
  18   7   0     3360.68     3487.74     96.95 o
  19   7   0      246.29      279.09     38.62 o
   1   8   0      381.97      501.95     11.68 o
   2   8   0     9673.86     8575.22     49.64 o
   3   8   0     2347.86     2818.03     29.29 o
   4   8   0    13800.37    13383.03     72.44 o
   5   8   0      370.66      444.48     15.71 o
   6   8   0     7077.98     6870.54     72.68 o
   7   8   0       56.39       47.88      8.49 o
   8   8   0     4191.08     4160.35     61.32 o
   9   8   0      806.98      834.25     24.54 o
  10   8   0     2354.57     2287.12     43.20 o
  11   8   0     1646.21     1735.36     40.81 o
  12   8   0      613.74      555.93     39.39 o
  13   8   0     1294.96     1331.76     46.11 o
  14   8   0      275.50      257.77     30.73 o
  15   8   0      202.51      221.94     31.67 o
  16   8   0       22.46       19.84     18.61 o
  17   8   0      163.06      191.63     30.05 o
  18   8   0       45.17       41.36     21.13 o
  19   8   0        0.66       14.34     23.98 o
   1   9   0     3233.51     3433.80     34.21 o
   2   9   0     2737.22     3007.98     35.27 o
   3   9   0      205.91      229.18     10.79 o
   4   9   0     1439.12     1483.10     20.61 o
   5   9   0      274.55      297.69     12.61 o
   6   9   0      637.83      609.28     19.30 o
   7   9   0     3749.29     3766.95     49.94 o
   8   9   0     7098.90     7182.69     70.32 o
   9   9   0      710.31      674.95     23.11 o
  10   9   0     1098.93     1236.04     33.46 o
  11   9   0      422.10      440.55     22.21 o
  12   9   0     9112.17     9304.88    116.47 o
  13   9   0      729.74      805.44     36.01 o
  14   9   0    10366.13    10327.36    191.83 o
  15   9   0      719.12      725.01     43.94 o
  16   9   0     3559.24     3580.60     94.04 o
  17   9   0      416.87      358.74     34.30 o
  18   9   0     2763.69     2948.32     92.16 o
   0  10   0    39287.54    39460.02    296.36 o
   1  10   0     2981.24     3132.55     36.26 o
   2  10   0    26131.71    27043.12    116.34 o
   3  10   0     1989.26     1981.78     29.40 o
   4  10   0     9062.43     8598.82     77.81 o
   5  10   0        5.44       19.39      6.73 o
   6  10   0    10814.55    10690.14     77.18 o
   7  10   0       41.62       17.45      8.18 o
   8  10   0     2801.68     2790.06     48.56 o
   9  10   0       27.13       29.25      9.92 o
  10  10   0     5434.52     5391.93     69.93 o
  11  10   0     1794.76     1653.47     51.60 o
  12  10   0     2861.88     2761.00     75.23 o
  13  10   0      368.36      359.19     26.64 o
  14  10   0        1.71      -14.13     21.51 o
  15  10   0      142.54      164.61     28.51 o
  16  10   0        2.74       -9.99     21.65 o
  17  10   0       22.92       38.22     19.96 o
  18  10   0      272.14      199.52     29.05 o
   1  11   0      343.56      370.62     15.54 o
   2  11   0      300.96      380.48     16.36 o
   3  11   0      579.55      683.65     20.47 o
   4  11   0     2614.47     2681.84     36.69 o
   5  11   0     2074.33     2250.91     42.58 o
   6  11   0     7531.60     7937.93     76.75 o
   7  11   0      404.86      453.14     20.19 o
   8  11   0      618.58      652.05     23.42 o
   9  11   0      792.26      745.90     25.56 o
  10  11   0       19.24       -7.63     15.31 o
  11  11   0       96.47       56.95     14.54 o
  12  11   0     1905.80     1993.63     59.12 o
  13  11   0     1049.79      965.18     54.56 o
  14  11   0     2599.53     2719.97     92.30 o
  15  11   0     1005.11     1103.54     66.53 o
  16  11   0     2771.94     2842.48     86.80 o
  17  11   0      813.79      930.90     53.00 o
   0  12   0    18871.46    18580.82    227.61 o
   1  12   0     3683.19     3700.21     46.35 o
   2  12   0    13204.39    13197.34     89.96 o
   3  12   0     5738.72     5773.31     58.58 o
   4  12   0     4502.83     4292.15     48.76 o
   5  12   0      684.31      594.76     26.24 o
   6  12   0     6341.43     6445.35     85.16 o
   7  12   0     1905.26     1890.37     42.10 o
   8  12   0     1359.40     1386.14     42.24 o
   9  12   0        2.21       24.84     18.73 o
  10  12   0     1255.66     1247.60     38.95 o
  11  12   0       39.19       41.69     16.12 o
  12  12   0     1733.82     1649.18     59.02 o
  13  12   0     1198.46     1130.53     59.78 o
  14  12   0      239.57      217.71     29.32 o
  15  12   0      237.76      288.34     47.86 o
  16  12   0       14.22       -8.65     21.48 o
  17  12   0       38.99       48.31     19.91 o
   1  13   0      266.14      346.40     20.66 o
   2  13   0     1546.71     1572.05     37.47 o
   3  13   0     1424.96     1433.83     34.84 o
   4  13   0      130.44       98.84     11.61 o
   5  13   0       19.07        3.72      4.41 o
   6  13   0       40.28       22.36     12.95 o
   7  13   0       87.00       99.47     20.46 o
   8  13   0     9689.65     9163.61    100.64 o
   9  13   0      522.59      530.04     34.50 o
  10  13   0     5465.06     5289.81     80.60 o
  11  13   0      507.41      509.28     30.34 o
  12  13   0     2276.42     2173.77     58.85 o
  13  13   0      224.85      148.24     21.15 o
  14  13   0     2030.72     2233.05     86.37 o
  15  13   0      188.37      198.14     35.11 o
  16  13   0     1833.80     1980.08    114.55 o
   0  14   0       11.16        0.51     19.53 o
   1  14   0      434.73      342.25     20.15 o
   2  14   0     6076.79     5685.08     72.37 o
   3  14   0     2794.35     2595.31     56.54 o
   4  14   0     5910.10     5894.75     86.77 o
   5  14   0        7.53       -3.66     12.97 o
   6  14   0     2584.22     2561.73     73.74 o
   7  14   0     1595.66     1596.75     43.89 o
   8  14   0     4315.04     4337.91     82.31 o
   9  14   0     1256.84     1290.63     41.22 o
  10  14   0      241.87      224.18     21.65 o
  11  14   0       23.11       22.54     15.40 o
  12  14   0      412.70      337.61     23.36 o
  13  14   0      336.95      307.51     36.08 o
  14  14   0      135.01       57.61     24.37 o
  15  14   0        5.24        2.08     22.71 o
   1  15   0      279.08      296.13     22.10 o
   2  15   0     1156.19     1108.87     40.42 o
   3  15   0      754.98      723.43     34.88 o
   4  15   0      251.62      283.30     22.91 o
   5  15   0       21.40       12.28     16.89 o
   6  15   0      118.97      156.35     20.89 o
   7  15   0      158.47      158.60     17.21 o
   8  15   0     5099.35     4967.03     90.56 o
   9  15   0      951.11     1052.55     44.31 o
  10  15   0     1792.24     1906.37     58.84 o
  11  15   0      551.19      613.62     36.24 o
  12  15   0     1957.02     1967.93     68.14 o
  13  15   0      539.53      569.97     58.43 o
  14  15   0     1159.01     1194.45    107.30 o
   0  16   0     2238.28     2301.67     76.66 o
   1  16   0      330.87      337.68     24.87 o
   2  16   0     2951.00     3125.51     68.15 o
   3  16   0       21.37       10.25     16.81 o
   4  16   0     6484.30     6509.18     98.98 o
   5  16   0      738.59      761.70     35.67 o
   6  16   0     1996.20     2023.60     52.30 o
   7  16   0     2593.34     2674.95     60.15 o
   8  16   0     1606.48     1552.39     53.70 o
   9  16   0      547.81      487.89     35.16 o
  10  16   0       48.15       43.66     16.57 o
  11  16   0      406.21      499.50     34.32 o
  12  16   0      132.81      105.72     23.98 o
  13  16   0        6.25       18.96     24.89 o
   1  17   0        1.99       31.17     16.89 o
   2  17   0      136.57       84.47     16.86 o
   3  17   0      741.63      737.29     36.06 o
   4  17   0      647.66      583.25     32.94 o
   5  17   0      241.11      263.05     22.48 o
   6  17   0     1025.65     1044.74     39.82 o
   7  17   0      100.48      102.28     23.64 o
   8  17   0     1394.73     1366.40     52.03 o
   9  17   0      165.13      112.17     27.52 o
  10  17   0     2455.97     2408.34     70.16 o
  11  17   0       23.96      -16.41     17.45 o
  12  17   0     1030.87     1103.18     57.34 o
   0  18   0     9896.27     9591.34    166.12 o
   1  18   0     1183.47     1124.94     45.18 o
   2  18   0     3039.12     3001.88     71.79 o
   3  18   0      158.95      149.03     19.62 o
   4  18   0     2375.57     2434.07     65.61 o
   5  18   0      197.91      192.39     19.62 o
   6  18   0      590.19      648.44     37.12 o
   7  18   0      179.27      186.74     25.02 o
   8  18   0      364.23      336.42     29.98 o
   9  18   0     1166.94     1149.90     50.46 o
  10  18   0      413.91      429.34     33.79 o
  11  18   0      284.76      250.91     34.15 o
   1  19   0       87.98       56.21     15.69 o
   2  19   0        1.55       -3.29     15.63 o
   3  19   0        0.53       17.28     18.66 o
   4  19   0      295.92      280.72     24.39 o
   5  19   0      114.68       76.03     21.63 o
   6  19   0       31.07       17.11     18.87 o
   7  19   0      553.64      543.51     36.84 o
   8  19   0     1104.24     1120.58     50.71 o
   9  19   0      371.79      413.82     33.43 o
   0  20   0     4196.82     4301.60    142.47 o
   1  20   0      736.78      759.76     40.70 o
   2  20   0     1494.25     1518.79     55.41 o
   3  20   0      610.89      546.17     31.82 o
   4  20   0     1110.94     1161.83     51.96 o
   5  20   0      228.45      137.74     22.97 o
   6  20   0     1083.50     1187.57     52.51 o
   7  20   0      119.24      151.37     24.70 o
   1  21   0       33.39       42.78     18.00 o
   2  21   0       81.78       71.28     23.19 o
   3  21   0      301.80      271.41     28.20 o
 -19   0   1     3868.70     3983.43    141.82 o
 -17   0   1     2244.06     2394.26    102.45 o
 -15   0   1       50.78        8.24     24.18 o
 -13   0   1      979.28     1071.38     59.44 o
 -11   0   1     7407.94     7419.61    200.70 o
  -9   0   1       59.75       23.56     17.85 o
  -7   0   1     3912.37     4113.83     77.78 o
  -5   0   1     3762.81     3498.29     90.54 o
  -3   0   1      172.57      303.33     23.74 o
   3   0   1    22547.36    22820.56    340.72 o
   5   0   1      386.62      503.58     17.29 o
   7   0   1      393.81      251.20     12.59 o
   9   0   1    12980.13    12494.97     97.43 o
  11   0   1    16300.52    15755.75    264.39 o
  13   0   1    10083.98     9919.64    143.75 o
  15   0   1     7928.15     8039.71    178.97 o
  17   0   1     2751.75     2751.66    113.97 o
  19   0   1     2369.26     2441.04    127.42 o
 -20   1   1       22.62       16.15     16.05 o
 -19   1   1      413.98      344.55     32.93 o
 -18   1   1        0.07      -13.13     18.66 o
 -17   1   1        0.79      -20.98     20.98 o
 -16   1   1      202.29      166.24     28.65 o
 -15   1   1      925.15      938.30     51.11 o
 -14   1   1      566.33      616.86     35.24 o
 -13   1   1     2853.99     2957.62     67.98 o
 -12   1   1      317.42      373.14     37.40 o
 -11   1   1     8051.31     8245.38    239.63 o
 -10   1   1      492.10      462.18     29.27 o
  -9   1   1     8523.73     8133.03    104.89 o
  -8   1   1      128.37      199.59     13.67 o
  -7   1   1    36212.52    36665.13    174.15 o
  -6   1   1     2416.73     2794.12     89.55 o
  -5   1   1    84448.93    82165.16    616.85 o
  -4   1   1        2.66       58.35     42.13 o
  -3   1   1      763.33      922.67     24.40 o
   2   1   1    10268.59    10754.59     56.01 o
   3   1   1    39774.44    39239.26    256.80 o
   4   1   1     7799.00     8326.89     47.98 o
   5   1   1     5915.24     6047.18     36.65 o
   6   1   1     2648.09     2864.52     31.31 o
   7   1   1      195.05      162.29      8.52 o
   8   1   1     6126.05     6799.55     47.11 o
   9   1   1      159.38      186.17      9.58 o
  10   1   1       44.19       44.64     10.69 o
  11   1   1      287.48      237.10     11.25 o
  12   1   1      272.00      246.09     29.10 o
  13   1   1      361.86      326.65     15.03 o
  14   1   1      118.68       85.37     17.40 o
  15   1   1       12.79       25.98     18.87 o
  16   1   1       52.23       73.27     22.11 o
  17   1   1     2702.91     2712.39     85.22 o
  18   1   1       22.58       19.40     17.70 o
  19   1   1      686.94      672.59     44.74 o
  20   1   1       11.77      -14.92     22.05 o
 -20   2   1        9.51       12.73     17.67 o
 -19   2   1     3901.83     3913.86     88.06 o
 -18   2   1        3.78       42.14     19.39 o
 -17   2   1     3239.57     3412.91     86.77 o
 -16   2   1      236.51      252.42     33.85 o
 -15   2   1     9865.54     9824.65    134.41 o
 -14   2   1      898.25      999.92     51.77 o
 -13   2   1    11453.78    10710.93    253.82 o
 -12   2   1      187.85      210.97     15.37 o
 -11   2   1     9064.49     9541.50     91.25 o
 -10   2   1      122.15       86.90     14.20 o
  -9   2   1     6907.21     7582.79     84.11 o
  -8   2   1      468.60      688.84     29.33 o
  -7   2   1     4062.93     4552.65     69.50 o
  -6   2   1      708.97      731.94     21.08 o
  -5   2   1     2210.70     1972.38     34.78 o
  -4   2   1    20734.09    21619.61    160.09 o
  -3   2   1       22.62       57.59      7.06 o
  -2   2   1       63.04       90.90      7.23 o
   2   2   1      289.82      297.20      8.83 o
   3   2   1    19236.14    20051.18     97.26 o
   4   2   1       42.18       37.38      6.13 o
   5   2   1      785.89      799.79     14.72 o
   6   2   1    10391.72    10733.90     65.95 o
   7   2   1    14392.13    13941.97     90.49 o
   8   2   1     8309.46     8919.34     73.93 o
   9   2   1    15330.73    14854.78     87.08 o
  10   2   1     1852.89     1922.92     34.05 o
  11   2   1    11656.13    11578.75     88.14 o
  12   2   1      875.03      912.23     26.23 o
  13   2   1    11387.28    11001.31    136.97 o
  14   2   1      333.27      328.21     29.52 o
  15   2   1     4648.40     4794.91    114.14 o
  16   2   1     2778.49     2773.57    100.20 o
  17   2   1     5732.80     5854.02    116.99 o
  18   2   1       30.43      120.16     26.55 o
  19   2   1     4327.68     4465.64    125.83 o
  20   2   1        9.08       16.39     28.03 o
 -20   3   1       10.21        8.08     16.56 o
 -19   3   1       10.18       -7.35     16.82 o
 -18   3   1        2.88       13.88     16.92 o
 -17   3   1      180.32      181.14     24.69 o
 -16   3   1      721.64      686.72     47.30 o
 -15   3   1       97.58       94.51     23.05 o
 -14   3   1      403.47      367.67     21.01 o
 -13   3   1     1161.30     1251.69     35.45 o
 -12   3   1     3266.63     3480.13     84.28 o
 -11   3   1    13112.51    13072.29    139.08 o
 -10   3   1      993.87     1005.97     37.55 o
  -9   3   1    12692.34    12372.09    120.56 o
  -8   3   1      989.31     1172.42     33.18 o
  -7   3   1    15249.09    14658.41     76.97 o
  -6   3   1        1.89       20.57      6.08 o
  -5   3   1    30955.69    29895.67    131.73 o
  -4   3   1      221.35      308.64     16.95 o
  -3   3   1    55573.50    54091.41    294.16 o
  -2   3   1     5791.29     6345.41     33.46 o
  -1   3   1       86.93       73.47      6.24 o
   0   3   1       83.66      157.71     10.73 o
   1   3   1    10197.00     9777.36     91.71 o
   2   3   1    35360.10    35146.00    148.43 o
   3   3   1    13611.49    13505.58     64.74 o
   4   3   1     1543.29     1487.88     19.34 o
   5   3   1      650.69      755.92     23.63 o
   6   3   1     2134.23     2383.67     30.73 o
   7   3   1     1449.46     1480.71     34.07 o
   8   3   1    13112.28    14354.59     80.52 o
   9   3   1      591.01      625.40     17.68 o
  10   3   1     1614.28     1768.83     36.11 o
  11   3   1      275.03      275.39     21.94 o
  12   3   1     2005.37     2040.19     40.22 o
  13   3   1        6.65       34.62     19.40 o
  14   3   1       45.96       44.18     19.09 o
  15   3   1      800.28      752.50     47.41 o
  16   3   1       31.01        9.02     26.69 o
  17   3   1      480.33      564.62     39.53 o
  18   3   1        1.83        6.82     20.46 o
  19   3   1      534.30      514.74     46.56 o
  20   3   1       33.44       19.43     24.83 o
 -20   4   1      397.04      376.81     32.28 o
 -19   4   1     4277.01     4217.73     93.15 o
 -18   4   1      218.72      220.79     27.61 o
 -17   4   1     4749.27     4692.72     92.99 o
 -16   4   1     1799.22     1699.68     62.17 o
 -15   4   1     4441.13     4601.70     95.83 o
 -14   4   1       22.07       12.70     13.32 o
 -13   4   1     1102.40     1169.10     52.76 o
 -12   4   1      370.56      334.06     23.63 o
 -11   4   1     6748.85     6994.30     99.76 o
 -10   4   1      158.40      188.84     10.44 o
  -9   4   1     1911.51     2074.01     33.56 o
  -8   4   1      206.29      171.91     16.03 o
  -7   4   1     8172.33     8592.61     65.14 o
  -6   4   1     3504.48     3645.47     54.14 o
  -5   4   1        4.84       10.33      6.12 o
  -4   4   1        2.01       29.87      5.62 o
  -3   4   1      243.69      201.63      7.36 o
  -2   4   1    19010.71    20412.05     53.85 o
  -1   4   1      557.21      608.91     18.21 o
   0   4   1        0.41       16.31      6.08 o
   1   4   1     2963.28     3179.23     27.49 o
   2   4   1     3345.09     3306.68     29.90 o
   3   4   1     1296.93     1427.63     28.32 o
   4   4   1        8.78        5.93      2.73 o
   5   4   1    14473.74    14907.20     64.18 o
   6   4   1     1422.71     1706.76     25.50 o
   7   4   1     6490.06     6054.69     51.57 o
   8   4   1       32.98       34.49      6.86 o
   9   4   1     6815.00     6587.51     59.72 o
  10   4   1      143.03      124.73     11.96 o
  11   4   1    10055.61     9862.55     91.40 o
  12   4   1      921.12      939.91     46.76 o
  13   4   1     9296.81     9032.27    145.07 o
  14   4   1       82.37       54.51     19.79 o
  15   4   1     3294.94     3239.28    116.59 o
  16   4   1     2999.29     3109.77    118.68 o
  17   4   1     2716.79     2798.98    117.94 o
  18   4   1        0.19        1.82     28.60 o
  19   4   1      822.10      964.35     61.94 o
 -20   5   1       18.79       22.23     18.65 o
 -19   5   1        5.73      -22.12     23.28 o
 -18   5   1        0.12       19.84     20.37 o
 -17   5   1       71.94       20.14     17.13 o
 -16   5   1       90.77       78.89     33.42 o
 -15   5   1     1258.98     1143.86     49.23 o
 -14   5   1        0.36      -12.42     12.42 o
 -13   5   1     3080.40     3052.79     84.01 o
 -12   5   1      972.52     1041.88     35.68 o
 -11   5   1     7643.62     7480.13    110.76 o
 -10   5   1     3113.51     3481.43     49.70 o
  -9   5   1     5966.98     5756.83     62.38 o
  -8   5   1      156.65      179.06     10.94 o
  -7   5   1    11722.08    11318.55     86.14 o
  -6   5   1     4198.94     4704.59     50.82 o
  -5   5   1    40190.11    41079.33    151.90 o
  -4   5   1      976.97     1187.31     18.78 o
  -3   5   1    42484.16    41293.26    190.43 o
  -2   5   1     3527.19     3864.26     23.92 o
  -1   5   1    89601.29    88179.81    499.96 o
   0   5   1     1869.45     2006.92     20.13 o
   1   5   1    49442.62    48907.39    117.14 o
   2   5   1     3679.05     3884.51     29.72 o
   3   5   1     3322.74     3313.73     26.64 o
   4   5   1       16.28       11.64      6.50 o
   5   5   1    17169.26    17506.90    152.02 o
   6   5   1       67.58      122.59      6.74 o
   7   5   1    15491.26    15854.37     74.25 o
   8   5   1      743.48      887.90     23.78 o
   9   5   1      539.74      525.20     17.20 o
  10   5   1      351.52      386.18     15.44 o
  11   5   1        0.48        5.24      7.71 o
  12   5   1      183.41      176.85     14.39 o
  13   5   1     3190.42     3111.16     90.97 o
  14   5   1      633.49      585.95     42.28 o
  15   5   1      344.15      347.74     43.93 o
  16   5   1        5.99      -10.52     31.43 o
  17   5   1      417.05      512.27     56.44 o
  18   5   1       29.96       41.43     23.73 o
  19   5   1      728.48      548.34     47.43 o
 -20   6   1       56.62       40.92     21.31 o
 -19   6   1     2571.97     2503.26     83.67 o
 -18   6   1      240.01      249.96     30.17 o
 -17   6   1     4703.58     4804.04    107.16 o
 -16   6   1       67.46       38.05     18.99 o
 -15   6   1      759.61      929.84     73.26 o
 -14   6   1       96.45       60.63     25.69 o
 -13   6   1      306.61      299.44     12.47 o
 -12   6   1      369.61      357.29     14.51 o
 -11   6   1     4428.12     4533.52     48.02 o
 -10   6   1      392.33      363.69     13.50 o
  -9   6   1      138.26      178.27      9.86 o
  -8   6   1     1354.36     1428.52     32.55 o
  -7   6   1     2331.29     2420.59     44.10 o
  -6   6   1     1768.96     1949.27     37.52 o
  -5   6   1      995.48     1139.56     25.48 o
  -4   6   1      519.99      578.22     14.74 o
  -3   6   1       94.74       75.26      5.34 o
  -2   6   1      417.44      443.12      9.81 o
  -1   6   1      265.71      371.14      9.50 o
   0   6   1       33.42       33.92      4.83 o
   1   6   1     1448.31     1601.37     22.21 o
   2   6   1     1161.35     1261.19     15.06 o
   3   6   1       65.04       52.28      6.83 o
   4   6   1       44.34       94.13     18.26 o
   5   6   1    35708.69    38041.07    149.75 o
   6   6   1      648.02      751.45     23.10 o
   7   6   1     5083.66     4975.67     57.03 o
   8   6   1       62.66       50.23      8.17 o
   9   6   1     4863.20     4715.52     49.53 o
  10   6   1     1340.72     1405.67     28.86 o
  11   6   1    11787.07    12077.19     91.18 o
  12   6   1      583.96      554.82     25.38 o
  13   6   1     8473.34     8340.75    121.65 o
  14   6   1       13.90        7.30     18.83 o
  15   6   1     3898.66     4115.28    108.39 o
  16   6   1      290.59      268.77     33.61 o
  17   6   1     2271.38     2366.57     96.97 o
  18   6   1       76.87       32.95     22.90 o
  19   6   1     1398.19     1596.62     68.64 o
 -19   7   1      126.48       99.51     21.62 o
 -18   7   1       88.53      115.01     25.76 o
 -17   7   1      112.15       89.48     21.73 o
 -16   7   1      161.97      122.85     22.68 o
 -15   7   1      205.05      154.98     21.23 o
 -14   7   1       33.17       30.57     21.44 o
 -13   7   1      770.29      698.61     27.50 o
 -12   7   1      100.49       97.12     10.95 o
 -11   7   1     3991.98     3923.42     46.67 o
 -10   7   1     1349.35     1333.43     32.20 o
  -9   7   1     6360.49     6291.78     73.21 o
  -8   7   1        2.23        6.88      7.37 o
  -7   7   1     5530.10     5101.32     64.89 o
  -6   7   1     1081.26     1178.78     30.88 o
  -5   7   1    18163.29    18075.71     89.81 o
  -4   7   1     1055.99     1169.87     21.62 o
  -3   7   1    30040.50    29403.34    116.06 o
  -2   7   1     5666.30     5974.59     34.88 o
  -1   7   1    35592.03    35295.48    129.84 o
   0   7   1      253.87      254.52      8.40 o
   1   7   1    23695.31    23161.79     79.48 o
   2   7   1    13259.76    14406.40     57.91 o
   3   7   1     8055.62     7584.56     60.35 o
   4   7   1       26.58       17.62      8.04 o
   5   7   1     5197.47     4925.09     56.95 o
   6   7   1     1630.64     1758.82     35.71 o
   7   7   1     8456.73     8620.34     80.36 o
   8   7   1      956.05      980.53     27.25 o
   9   7   1      404.41      403.36     18.75 o
  10   7   1     1136.79     1182.38     25.61 o
  11   7   1      449.98      360.23     17.63 o
  12   7   1      254.45      286.31     19.54 o
  13   7   1      131.48      114.75     17.19 o
  14   7   1      268.14      278.62     28.36 o
  15   7   1     2556.67     2478.80     85.66 o
  16   7   1      158.67      185.23     31.48 o
  17   7   1      399.45      367.66     37.29 o
  18   7   1        0.91       23.81     25.70 o
  19   7   1     1214.65     1272.79     62.75 o
 -19   8   1     2520.47     2784.40     90.42 o
 -18   8   1       47.66       15.62     18.38 o
 -17   8   1     5752.26     6119.48    124.31 o
 -16   8   1      936.44      973.42     63.89 o
 -15   8   1     8248.78     8235.25    134.36 o
 -14   8   1       92.17       57.19     21.72 o
 -13   8   1     8944.01     8643.89    103.65 o
 -12   8   1       13.92        5.16     11.94 o
 -11   8   1      408.96      472.45     21.08 o
 -10   8   1     1370.50     1444.44     35.09 o
  -9   8   1     5522.95     5587.32     62.57 o
  -8   8   1      747.65      789.64     24.89 o
  -7   8   1     1364.92     1361.36     35.85 o
  -6   8   1     1504.67     1648.08     37.92 o
  -5   8   1       59.49       74.96      8.24 o
  -4   8   1      278.09      371.14     14.12 o
  -3   8   1       81.97       85.53      7.67 o
  -2   8   1      130.93       68.87      5.89 o
  -1   8   1       49.20      109.99      7.10 o
   0   8   1      124.00      141.62      6.99 o
   1   8   1     4772.03     4507.46     33.08 o
   2   8   1      383.14      552.60     13.04 o
   3   8   1     2218.58     2170.99     24.18 o
   4   8   1      156.19      129.74      5.86 o
   5   8   1     4449.84     4652.42     59.43 o
   6   8   1     1721.93     1690.16     36.29 o
   7   8   1     6832.34     6722.47     73.91 o
   8   8   1     3999.68     4068.13     55.71 o
   9   8   1     8806.86     8765.06     83.59 o
  10   8   1     3702.25     3797.10     64.69 o
  11   8   1      642.00      614.51     30.13 o
  12   8   1      121.99      147.11     17.53 o
  13   8   1     6523.69     6344.05     86.12 o
  14   8   1      134.06      116.89     28.20 o
  15   8   1     3910.51     3975.17    109.00 o
  16   8   1       29.37       27.35     20.81 o
  17   8   1     2483.10     2678.72     84.31 o
  18   8   1       62.65       23.72     21.01 o
 -18   9   1       29.41       25.80     19.94 o
 -17   9   1     1339.87     1234.42     57.67 o
 -16   9   1       41.29       11.73     19.31 o
 -15   9   1     1042.23     1053.01     51.53 o
 -14   9   1      350.66      322.08     34.65 o
 -13   9   1      930.76      924.46     37.39 o
 -12   9   1      775.18      800.19     40.20 o
 -11   9   1     2343.53     2294.40     46.24 o
 -10   9   1      764.21      782.84     27.11 o
  -9   9   1     8046.02     8119.66     78.20 o
  -8   9   1       10.52       31.76     12.94 o
  -7   9   1     7812.44     7547.79     79.31 o
  -6   9   1      398.82      479.13     17.86 o
  -5   9   1     7656.07     7254.32     59.99 o
  -4   9   1     2866.33     2983.27     39.69 o
  -3   9   1    18975.87    18481.33     84.23 o
  -2   9   1     1850.83     1891.73     28.05 o
  -1   9   1    10936.28     9959.50     57.32 o
   0   9   1        1.56       -1.27      5.13 o
   1   9   1     8479.23     8070.18     48.76 o
   2   9   1       73.28       86.89      6.87 o
   3   9   1    10875.15    10702.64     74.49 o
   4   9   1     7893.21     8521.53     51.95 o
   5   9   1     5991.14     5907.84     53.85 o
   6   9   1     1431.77     1531.73     31.02 o
   7   9   1     4917.03     4889.46     57.80 o
   8   9   1      303.94      326.76     17.10 o
   9   9   1       11.82        7.95     10.07 o
  10   9   1       84.44       87.74     13.31 o
  11   9   1      473.80      418.45     24.97 o
  12   9   1      354.07      445.16     26.79 o
  13   9   1     3269.41     3138.68     64.29 o
  14   9   1      213.58      263.48     28.58 o
  15   9   1      395.31      421.33     35.23 o
  16   9   1        5.00       -3.66     23.28 o
  17   9   1       22.70       -1.43     19.91 o
  18   9   1       30.11       62.04     20.19 o
 -18  10   1        8.19        9.85     20.06 o
 -17  10   1     2351.31     2369.60     80.24 o
 -16  10   1      713.28      758.41     45.98 o
 -15  10   1     5247.77     5460.74    130.06 o
 -14  10   1        4.15      -14.48     21.73 o
 -13  10   1     5403.83     5568.63     93.70 o
 -12  10   1       43.95       63.14     14.41 o
 -11  10   1       57.18       20.69     13.12 o
 -10  10   1      233.16      181.53     18.20 o
  -9  10   1       64.59       49.12     14.87 o
  -8  10   1       79.32       85.09     10.60 o
  -7  10   1     1037.60     1047.46     29.08 o
  -6  10   1      545.99      623.82     21.53 o
  -5  10   1      120.30      135.71     13.29 o
  -4  10   1     2479.95     2619.25     32.56 o
  -3  10   1      580.59      610.82     17.12 o
  -2  10   1      256.32      322.74     20.48 o
  -1  10   1     1022.89     1156.01     22.97 o
   0  10   1       33.21       42.21      6.83 o
   1  10   1     5236.53     5787.89     48.49 o
   2  10   1      151.28      145.26      9.56 o
   3  10   1     5294.96     5661.91     49.29 o
   4  10   1      286.03      289.51     11.71 o
   5  10   1     9383.40     9444.49     72.50 o
   6  10   1        1.74       17.83     16.71 o
   7  10   1     3930.47     3925.14     54.88 o
   8  10   1     1363.90     1392.32     37.50 o
   9  10   1     9614.66     9725.14     99.98 o
  10  10   1      266.02      323.13     21.24 o
  11  10   1      307.29      352.22     23.28 o
  12  10   1      499.71      458.55     52.98 o
  13  10   1     4128.09     4186.93    109.04 o
  14  10   1        9.04      -10.00     19.16 o
  15  10   1     4380.87     4323.56    102.44 o
  16  10   1      140.59      167.22     24.56 o
  17  10   1     1579.62     1576.21     67.17 o
 -17  11   1      103.99      113.11     24.71 o
 -16  11   1      343.09      440.60     44.04 o
 -15  11   1      766.64      731.20     51.36 o
 -14  11   1        0.45      -12.89     21.15 o
 -13  11   1     1194.59     1179.12     46.47 o
 -12  11   1      946.50      848.83     58.24 o
 -11  11   1      579.10      529.67     31.08 o
 -10  11   1        1.05      -14.36     18.91 o
  -9  11   1      335.79      394.11     19.93 o
  -8  11   1     1137.51     1123.43     41.13 o
  -7  11   1     6322.82     6411.64     68.66 o
  -6  11   1      114.68      120.26     12.47 o
  -5  11   1    14135.09    14051.88    144.03 o
  -4  11   1     2328.49     2311.40     35.03 o
  -3  11   1    12659.55    12821.10     84.47 o
  -2  11   1      335.82      289.00     14.18 o
  -1  11   1    15354.98    14693.60     88.85 o
   0  11   1      805.87      758.62     20.36 o
   1  11   1     5979.23     5514.24     49.85 o
   2  11   1    12501.04    13526.25     77.52 o
   3  11   1     8603.91     8422.33     63.20 o
   4  11   1     1395.09     1325.57     32.84 o
   5  11   1    11849.56    11867.10     94.61 o
   6  11   1       24.82       75.61     12.30 o
   7  11   1     5269.65     5236.44     65.29 o
   8  11   1     1837.13     1817.47     40.35 o
   9  11   1      871.58      848.54     28.78 o
  10  11   1      221.15      222.77     18.01 o
  11  11   1       49.84      -12.39     12.81 o
  12  11   1        0.00      -10.13     16.39 o
  13  11   1      964.88      919.78     53.39 o
  14  11   1       41.48       30.49     20.17 o
  15  11   1      363.46      401.00     37.58 o
  16  11   1      155.78      164.36     25.53 o
  17  11   1      623.72      594.46     43.70 o
 -17  12   1      679.12      701.91     47.08 o
 -16  12   1      152.53      173.45     29.22 o
 -15  12   1     2084.95     2075.74     84.23 o
 -14  12   1      195.75      172.68     29.70 o
 -13  12   1     1766.16     1742.14     76.30 o
 -12  12   1      599.25      610.68     35.92 o
 -11  12   1     2915.19     2957.27     60.21 o
 -10  12   1        2.50      -14.01     14.01 o
  -9  12   1      989.78     1058.09     38.07 o
  -8  12   1       28.49       47.06     14.22 o
  -7  12   1     1687.70     1742.81     38.19 o
  -6  12   1        1.54       16.48     14.62 o
  -5  12   1        0.32       -3.99      9.72 o
  -4  12   1      654.53      598.73     21.23 o
  -3  12   1       74.31       74.16     13.60 o
  -2  12   1      181.59      200.72     19.57 o
  -1  12   1      979.56      964.52     32.73 o
   0  12   1        8.00       10.24     10.18 o
   1  12   1      819.54      846.65     22.65 o
   2  12   1        5.42       28.11      9.02 o
   3  12   1     1428.36     1369.64     30.02 o
   4  12   1      788.95      858.12     21.21 o
   5  12   1      148.04      166.82      9.53 o
   6  12   1     2392.10     2534.85     42.13 o
   7  12   1     3642.97     3721.57     53.86 o
   8  12   1        8.05      -11.67     11.67 o
   9  12   1    17230.07    17326.38    147.81 o
  10  12   1      665.52      727.09     31.18 o
  11  12   1     4978.57     4880.68     77.02 o
  12  12   1      736.71      723.42     35.25 o
  13  12   1     2840.51     3008.31     95.80 o
  14  12   1      547.84      606.28     46.29 o
  15  12   1     2977.59     3162.32    104.48 o
  16  12   1      256.79      292.59     31.57 o
 -16  13   1       71.14       39.15     22.71 o
 -15  13   1      779.45      712.26     54.70 o
 -14  13   1       23.96        8.76     20.31 o
 -13  13   1     1068.70      987.45     48.53 o
 -12  13   1        2.15        6.63     17.10 o
 -11  13   1     3381.35     3274.78     70.64 o
 -10  13   1      328.97      364.29     25.36 o
  -9  13   1     7322.45     7085.39     98.59 o
  -8  13   1     1503.56     1433.81     50.44 o
  -7  13   1     5477.44     5511.20     82.35 o
  -6  13   1      491.28      425.68     24.17 o
  -5  13   1     3170.43     3204.79     54.76 o
  -4  13   1      413.88      380.53     18.19 o
  -3  13   1     8212.51     7807.39     79.26 o
  -2  13   1      406.07      394.51     29.07 o
  -1  13   1     5763.23     5278.83     63.02 o
   0  13   1      335.91      287.59     15.02 o
   1  13   1     4176.62     4013.61     54.37 o
   2  13   1     6444.96     6394.22     64.78 o
   3  13   1     4359.64     4270.49     52.33 o
   4  13   1        1.36        0.62      7.65 o
   5  13   1      693.55      632.96     15.27 o
   6  13   1      684.45      677.35     28.38 o
   7  13   1     1033.02      930.67     32.49 o
   8  13   1      279.96      317.94     33.53 o
   9  13   1      261.45      196.48     18.45 o
  10  13   1      421.67      534.03     27.83 o
  11  13   1      502.25      497.70     26.99 o
  12  13   1      326.61      282.82     22.68 o
  13  13   1       40.09       18.68     16.33 o
  14  13   1      471.77      517.12     60.81 o
  15  13   1       36.28       80.50     42.03 o
  16  13   1       43.87       87.55     33.24 o
 -15  14   1     1672.36     1660.51     80.09 o
 -14  14   1      190.96      197.24     30.65 o
 -13  14   1     1582.58     1550.46     93.89 o
 -12  14   1      473.60      490.83     33.24 o
 -11  14   1     1830.08     1765.02     53.44 o
 -10  14   1      715.94      717.04     34.61 o
  -9  14   1     5518.64     5435.05     89.04 o
  -8  14   1     1899.86     1897.95     55.91 o
  -7  14   1     1992.66     1884.72     50.84 o
  -6  14   1      478.32      364.66     23.63 o
  -5  14   1      184.69      181.18     21.45 o
  -4  14   1     3461.33     3345.29     65.69 o
  -3  14   1       26.64       50.40     24.67 o
  -2  14   1       82.13      143.72     20.23 o
  -1  14   1      493.96      543.67     28.99 o
   0  14   1       97.10       37.08     20.87 o
   1  14   1      425.05      454.10     22.54 o
   2  14   1      521.81      608.35     42.50 o
   3  14   1     3742.06     3568.74     56.08 o
   4  14   1      356.76      381.86     24.99 o
   5  14   1     1270.11     1060.29     25.90 o
   6  14   1     1478.75     1484.15     42.28 o
   7  14   1     2880.05     2849.01     58.30 o
   8  14   1      566.80      595.08     33.72 o
   9  14   1     3281.23     3398.92     76.94 o
  10  14   1     1333.07     1347.18     42.38 o
  11  14   1     1867.84     1875.80     58.12 o
  12  14   1      429.55      474.79     31.28 o
  13  14   1     1599.92     1579.56     89.84 o
  14  14   1      329.47      358.81     44.08 o
  15  14   1     1897.01     2026.64    153.54 o
 -14  15   1      543.66      562.91     59.70 o
 -13  15   1      373.67      422.90     51.22 o
 -12  15   1      499.13      424.94     39.12 o
 -11  15   1     2408.30     2478.66     76.18 o
 -10  15   1      519.88      471.25     27.97 o
  -9  15   1     4261.65     4162.70     92.49 o
  -8  15   1       52.74       76.63     18.99 o
  -7  15   1     3716.47     3528.75     71.15 o
  -6  15   1      343.64      318.94     22.80 o
  -5  15   1     3178.93     3390.96     68.94 o
  -4  15   1      971.68     1020.47     39.24 o
  -3  15   1     6689.85     6653.75     95.16 o
  -2  15   1     1437.53     1440.81     45.69 o
  -1  15   1     5884.06     5622.32     87.20 o
   0  15   1      743.29      579.09     26.45 o
   1  15   1     6136.41     5962.20     82.68 o
   2  15   1      847.15      872.07     36.57 o
   3  15   1     4703.05     4719.09     81.28 o
   4  15   1       72.30       38.67     14.68 o
   5  15   1      411.74      430.99     24.43 o
   6  15   1      180.44      154.97     17.03 o
   7  15   1     1865.70     1743.31     51.81 o
   8  15   1      180.76      182.91     23.10 o
   9  15   1     1068.60     1025.55     47.17 o
  10  15   1      470.72      450.51     32.21 o
  11  15   1      131.36       88.21     18.44 o
  12  15   1        6.82        0.23     19.37 o
  13  15   1       65.71       91.38     26.20 o
  14  15   1       45.30       65.76     25.75 o
 -13  16   1     1881.02     1782.33    106.76 o
 -12  16   1       91.47       84.23     25.85 o
 -11  16   1     1808.54     1808.19     60.78 o
 -10  16   1      142.97      203.54     24.79 o
  -9  16   1       28.51        2.51     18.90 o
  -8  16   1      484.71      490.24     45.78 o
  -7  16   1     1008.34     1060.89     61.46 o
  -6  16   1      221.96      238.30     22.63 o
  -5  16   1        0.64      -13.76     13.76 o
  -4  16   1     4547.25     4423.38     80.95 o
  -3  16   1      395.44      378.93     27.59 o
  -2  16   1      690.89      573.81     31.10 o
  -1  16   1      230.43      268.35     23.25 o
   0  16   1       14.46      -10.36     14.33 o
   1  16   1      109.57      145.21     17.34 o
   2  16   1     1503.14     1349.90     45.71 o
   3  16   1     2691.53     2766.19     60.21 o
   4  16   1      310.15      371.97     25.18 o
   5  16   1     2829.67     3087.57     63.56 o
   6  16   1        5.32      -15.28     15.28 o
   7  16   1     3844.53     3792.17     71.63 o
   8  16   1       24.07        1.28     17.92 o
   9  16   1     1011.29     1034.27     45.22 o
  10  16   1      201.89      162.08     20.56 o
  11  16   1     3799.65     4019.67     88.39 o
  12  16   1      371.45      406.07     36.80 o
  13  16   1     2120.50     2175.61     89.67 o
 -12  17   1      249.58      243.90     31.39 o
 -11  17   1     1100.29     1141.71     50.14 o
 -10  17   1        0.93       22.98     18.58 o
  -9  17   1      472.18      485.97     32.70 o
  -8  17   1      316.72      338.34     44.82 o
  -7  17   1     2326.79     2478.08     68.32 o
  -6  17   1     1951.49     1903.74     75.44 o
  -5  17   1     2947.20     2897.57     68.61 o
  -4  17   1      466.62      493.30     29.47 o
  -3  17   1     1145.90     1279.29     53.48 o
  -2  17   1      333.91      322.58     24.57 o
  -1  17   1     4891.02     4902.37     88.04 o
   0  17   1     1257.02     1236.53     42.03 o
   1  17   1     5133.72     5218.76     90.71 o
   2  17   1      406.89      402.94     30.61 o
   3  17   1     2726.61     2675.39     61.03 o
   4  17   1      335.51      352.69     25.29 o
   5  17   1     1447.89     1547.32     47.56 o
   6  17   1     1261.12     1238.05     43.06 o
   7  17   1      382.07      387.75     29.88 o
   8  17   1       21.00       23.70     16.33 o
   9  17   1      611.57      556.59     36.16 o
  10  17   1       32.81       24.54     17.34 o
  11  17   1      286.14      223.60     23.91 o
  12  17   1       42.26       27.80     22.76 o
 -11  18   1      630.78      551.59     37.41 o
 -10  18   1      387.62      383.60     31.77 o
  -9  18   1        4.08      -18.76     18.76 o
  -8  18   1       10.45       21.46     17.77 o
  -7  18   1        0.94        0.90     22.43 o
  -6  18   1        6.39       -0.22     17.12 o
  -5  18   1        0.19        0.08     17.50 o
  -4  18   1       54.07       43.90     14.57 o
  -3  18   1        1.93        2.19     15.90 o
  -2  18   1      345.11      314.29     26.26 o
  -1  18   1      293.77      264.71     24.76 o
   0  18   1      200.28      283.01     27.18 o
   1  18   1     1064.29     1082.58     44.51 o
   2  18   1      126.28       93.41     15.57 o
   3  18   1      781.67      619.31     35.41 o
   4  18   1      382.27      405.55     27.37 o
   5  18   1      429.28      388.61     26.72 o
   6  18   1      125.94      124.88     20.34 o
   7  18   1     1063.01     1073.58     47.43 o
   8  18   1      905.76     1045.84     47.85 o
   9  18   1      444.42      399.12     31.92 o
  10  18   1      471.99      458.71     33.53 o
  -9  19   1      749.47      770.94     42.99 o
  -8  19   1      750.25      811.09     44.78 o
  -7  19   1     3082.74     3159.54     82.42 o
  -6  19   1      235.83      227.84     24.68 o
  -5  19   1     3472.49     3181.09     89.11 o
  -4  19   1     1010.17     1083.25     53.34 o
  -3  19   1     3743.29     3741.53     82.83 o
  -2  19   1      410.46      449.72     30.53 o
  -1  19   1     1692.11     1848.26     58.89 o
   0  19   1      526.67      560.40     37.10 o
   1  19   1     2077.36     2199.94     59.17 o
   2  19   1      378.73      336.45     24.75 o
   3  19   1     1253.12     1222.57     49.98 o
   4  19   1      865.31      964.32     40.99 o
   5  19   1      505.93      477.25     33.57 o
   6  19   1       44.16       35.03     22.73 o
   7  19   1       12.12       -5.84     17.67 o
   8  19   1      536.44      641.90     39.99 o
   9  19   1      110.53       89.50     31.22 o
  -7  20   1      167.18      143.01     24.11 o
  -6  20   1       43.50       18.47     18.48 o
  -5  20   1       23.16       17.81     19.86 o
  -4  20   1       61.90       33.38     21.04 o
  -3  20   1       24.93       37.10     19.14 o
  -2  20   1        0.38      -16.00     24.72 o
  -1  20   1      180.64      160.06     20.48 o
   0  20   1      113.05      156.18     22.76 o
   1  20   1      220.86      245.64     25.73 o
   2  20   1      141.57      111.78     18.71 o
   3  20   1      664.67      567.34     34.90 o
   4  20   1      242.86      246.52     27.08 o
   5  20   1      227.90      198.29     24.14 o
   6  20   1      149.97      122.82     24.48 o
  -3  21   1      996.23      930.02     47.78 o
  -2  21   1      536.28      489.29     35.06 o
  -1  21   1     1418.22     1594.47     58.95 o
   0  21   1      865.00      930.13     46.63 o
   1  21   1     1682.60     1888.61     63.32 o
   2  21   1      282.54      276.05     24.69 o
   3  21   1     1570.15     1498.48     58.87 o
 -20   0   2        6.78      -32.18     32.18 o
 -18   0   2      115.26      123.12     24.83 o
 -16   0   2     5022.96     4904.23    137.54 o
 -14   0   2     2788.07     2857.32     95.97 o
 -12   0   2    13537.96    14062.80    288.43 o
 -10   0   2    26355.10    27203.45    611.26 o
  -8   0   2      669.79     1363.85     55.94 o
  -6   0   2    10206.84     9457.00    161.18 o
  -4   0   2     1450.64     2029.66     26.79 o
   2   0   2     8026.95     7854.24     78.39 o
   4   0   2     7198.04     7441.21     57.96 o
   6   0   2     3089.42     3325.10     55.44 o
   8   0   2     7931.87     8933.31    229.93 o
  10   0   2     3859.56     3822.60     99.02 o
  12   0   2      335.40      312.96     20.49 o
  14   0   2      331.59      348.03     31.82 o
  16   0   2     1730.20     1836.76     72.23 o
  18   0   2     1704.87     1758.86    185.11 o
 -21   1   2       68.48       86.77     21.32 o
 -20   1   2     3251.87     3469.75     83.43 o
 -19   1   2      103.58      130.86     23.53 o
 -18   1   2     6721.21     6720.78    107.79 o
 -17   1   2       10.59       22.95     17.57 o
 -16   1   2     1618.53     1798.24     70.39 o
 -15   1   2      634.25      599.35     34.83 o
 -14   1   2      656.54      725.64     36.19 o
 -13   1   2     1117.48     1213.45     59.75 o
 -12   1   2     4941.46     5004.18    122.36 o
 -11   1   2       94.82      132.17     24.56 o
 -10   1   2     1443.00     1790.46     52.04 o
  -9   1   2       41.24       38.00     10.10 o
  -8   1   2      625.61      615.87     15.44 o
  -7   1   2      882.36     1114.54     75.54 o
  -6   1   2     1870.94     1728.76     24.75 o
  -5   1   2    11188.34    11547.28    142.48 o
  -4   1   2      516.38      461.12      8.52 o
  -3   1   2      761.90      864.08     12.60 o
  -2   1   2     1361.26     1699.61     46.44 o
   1   1   2      222.96      208.52     11.55 o
   2   1   2     3998.39     3899.83     43.40 o
   3   1   2      436.08      415.40     11.54 o
   4   1   2    22715.02    22488.17     76.65 o
   5   1   2     1367.95     1548.87     18.83 o
   6   1   2    28406.06    28055.21    103.57 o
   7   1   2      101.13       70.52      6.50 o
   8   1   2     7513.79     7119.70     53.33 o
   9   1   2      765.02      713.39     19.05 o
  10   1   2     4809.16     4525.47     46.05 o
  11   1   2       37.10       83.31      8.29 o
  12   1   2    10497.35    10210.24     92.58 o
  13   1   2     3343.32     3296.46     65.79 o
  14   1   2     6418.10     6392.30     97.07 o
  15   1   2       55.65       74.12     16.28 o
  16   1   2     4702.36     4696.76     90.46 o
  17   1   2       63.92       47.89     20.34 o
  18   1   2      503.61      436.26     36.06 o
  19   1   2       21.27      -11.54     22.83 o
 -20   2   2      294.04      281.59     25.42 o
 -19   2   2        0.06      -10.51     15.28 o
 -18   2   2      925.52      831.65     39.76 o
 -17   2   2      232.05      255.26     24.45 o
 -16   2   2     2028.75     2007.07     55.51 o
 -15   2   2      368.77      433.64     31.17 o
 -14   2   2     1157.03     1194.06     54.69 o
 -13   2   2     1620.25     1777.83     63.00 o
 -12   2   2    10835.46    11115.41    182.16 o
 -11   2   2       13.61        5.44     15.76 o
 -10   2   2    24676.48    25318.43    144.73 o
  -9   2   2      663.10      819.77     35.03 o
  -8   2   2     8205.03     7254.93     60.09 o
  -7   2   2     2844.66     3032.46     59.39 o
  -6   2   2    32537.16    31717.07    105.06 o
  -5   2   2     2519.08     2473.11     28.54 o
  -4   2   2    23818.68    22610.59    101.98 o
  -3   2   2    23556.55    23723.39    153.47 o
  -2   2   2     2852.69     2397.46     34.05 o
  -1   2   2     9820.67    10007.78    159.67 o
   0   2   2    20434.58    20023.79    393.93 o
   1   2   2    16171.00    16947.08     56.08 o
   2   2   2    53375.43    53854.62    144.12 o
   3   2   2    20877.75    21841.69    101.76 o
   4   2   2     4743.66     5045.00     36.14 o
   5   2   2       49.88       60.74      6.31 o
   6   2   2      459.45      490.30     13.25 o
   7   2   2      774.64      915.91     18.62 o
   8   2   2        0.28       15.33      9.93 o
   9   2   2      886.15      915.77     20.44 o
  10   2   2     3218.57     3304.73     40.31 o
  11   2   2        2.69       15.11      6.76 o
  12   2   2      332.00      317.08     13.53 o
  13   2   2     2487.13     2470.47     56.97 o
  14   2   2      994.04     1020.53     39.12 o
  15   2   2      430.77      369.92     26.08 o
  16   2   2     1978.54     2063.25     61.65 o
  17   2   2       70.16      104.67     24.82 o
  18   2   2     2725.28     2873.60     87.73 o
  19   2   2      130.24      198.60     34.74 o
 -20   3   2     3207.67     3344.92     77.11 o
 -19   3   2        3.11       11.79     16.60 o
 -18   3   2     3149.99     3193.87     70.26 o
 -17   3   2       60.10       64.01     19.29 o
 -16   3   2     3595.50     3753.60     78.14 o
 -15   3   2      440.19      420.02     35.86 o
 -14   3   2     3661.47     3449.41     79.09 o
 -13   3   2     2753.05     2727.11     65.89 o
 -12   3   2     1559.63     1537.28     64.79 o
 -11   3   2      297.89      332.24     17.76 o
 -10   3   2     1490.26     1563.85     32.73 o
  -9   3   2      151.03      144.18     10.25 o
  -8   3   2     1898.58     2054.75     23.31 o
  -7   3   2    33241.29    36927.03    139.90 o
  -6   3   2      761.88      666.96     16.76 o
  -5   3   2      419.43      423.22     15.11 o
  -4   3   2     1952.68     1914.61     35.37 o
  -3   3   2      235.87      195.71      8.25 o
  -2   3   2    27280.15    27218.20    241.44 o
  -1   3   2     2270.08     2246.58     21.00 o
   0   3   2    24229.17    24722.24     93.56 o
   1   3   2        9.13       32.84     12.96 o
   2   3   2    18200.74    18396.74     78.75 o
   3   3   2      687.92      589.16     12.66 o
   4   3   2    12806.24    12797.25     85.80 o
   5   3   2     1794.51     1793.19     23.77 o
   6   3   2     9973.49     9455.03     85.32 o
   7   3   2    12608.83    13770.54     74.63 o
   8   3   2    22984.07    22338.81     98.32 o
   9   3   2     1340.83     1342.65     25.24 o
  10   3   2    16717.12    16196.69    110.53 o
  11   3   2       41.26       51.98     11.12 o
  12   3   2    10997.05    10683.06     94.02 o
  13   3   2    10914.19    10803.17    117.51 o
  14   3   2     1556.49     1572.75     48.01 o
  15   3   2      105.34      -10.15     31.11 o
  16   3   2     1238.11     1366.04     64.94 o
  17   3   2      515.00      458.83     42.60 o
  18   3   2      992.82     1067.44     63.11 o
  19   3   2       41.08       -6.83     28.44 o
 -20   4   2      315.83      271.08     27.28 o
 -19   4   2        1.69       11.63     16.61 o
 -18   4   2      471.55      457.05     28.77 o
 -17   4   2       62.63       68.93     17.57 o
 -16   4   2     2916.30     2814.65     69.09 o
 -15   4   2      440.76      444.48     29.15 o
 -14   4   2     3404.66     3322.77     68.06 o
 -13   4   2      266.78      218.36     15.56 o
 -12   4   2     4836.81     4719.45     54.78 o
 -11   4   2     2024.24     2136.46     38.45 o
 -10   4   2    13938.51    13495.43    102.65 o
  -9   4   2      585.30      680.12     27.12 o
  -8   4   2    14554.58    14073.14     86.25 o
  -7   4   2       54.31       87.14      8.86 o
  -6   4   2    40251.03    40163.21    326.16 o
  -5   4   2      104.06      142.87     12.45 o
  -4   4   2    71671.42    69950.65    143.03 o
  -3   4   2      218.71      231.95      6.98 o
  -2   4   2    22240.29    21453.32     91.80 o
  -1   4   2    12104.00    12387.46     93.27 o
   0   4   2     2560.19     2425.71     25.68 o
   1   4   2     6009.26     6219.72     37.61 o
   2   4   2    14112.91    14178.27     78.47 o
   3   4   2       69.51      118.48      7.26 o
   4   4   2     5228.98     5573.84     37.55 o
   5   4   2        3.52        1.56      4.31 o
   6   4   2     4136.59     4297.28     40.62 o
   7   4   2      303.74      322.56     13.94 o
   8   4   2      304.04      414.25     16.44 o
   9   4   2     1707.59     1798.97     32.11 o
  10   4   2     1274.82     1238.07     27.69 o
  11   4   2      125.58      140.42     15.51 o
  12   4   2       11.77       20.86     10.67 o
  13   4   2      720.28      813.49     37.92 o
  14   4   2      862.35      863.53     50.19 o
  15   4   2      716.57      609.83     44.97 o
  16   4   2     3033.10     3064.36     98.42 o
  17   4   2      156.75      122.22     34.74 o
  18   4   2     1556.50     1600.91     94.62 o
  19   4   2      254.51      205.69     34.23 o
 -20   5   2     2349.77     2379.83     81.95 o
 -19   5   2       16.10       15.34     20.07 o
 -18   5   2     2616.37     2635.42     80.35 o
 -17   5   2       44.30       12.87     18.46 o
 -16   5   2     1418.07     1602.88     59.10 o
 -15   5   2       11.68        9.20     16.58 o
 -14   5   2       46.72       51.35     11.72 o
 -13   5   2        3.61        8.88      7.63 o
 -12   5   2     1047.82     1163.37     29.71 o
 -11   5   2     1500.82     1561.69     30.22 o
 -10   5   2      338.04      359.67     15.68 o
  -9   5   2     1013.50     1133.68     22.80 o
  -8   5   2       99.80      139.88      9.14 o
  -7   5   2     2643.25     2950.77     37.00 o
  -6   5   2     1424.29     1356.73     26.48 o
  -5   5   2     1528.24     1684.56     21.91 o
  -4   5   2      720.67      686.97     16.28 o
  -3   5   2     1503.70     1802.79     18.47 o
  -2   5   2      190.69      247.01      7.98 o
  -1   5   2      109.36      115.19      5.67 o
   0   5   2      521.02      590.01     11.42 o
   1   5   2      356.73      332.85      8.24 o
   2   5   2      502.18      485.94     12.08 o
   3   5   2      751.72      841.79     32.83 o
   4   5   2    17162.04    17234.50     92.72 o
   5   5   2      736.21      811.30     18.54 o
   6   5   2    12938.55    13013.17     82.13 o
   7   5   2      460.18      560.51     32.70 o
   8   5   2    19185.06    19144.79    153.22 o
   9   5   2       68.92       66.92      8.51 o
  10   5   2    11021.65    10799.77     85.28 o
  11   5   2     5579.36     5834.16     61.25 o
  12   5   2     2582.17     2608.56     47.16 o
  13   5   2      220.38      263.07     28.37 o
  14   5   2    12930.93    13487.58    189.54 o
  15   5   2      294.90      242.13     32.14 o
  16   5   2     6696.53     6269.56    141.51 o
  17   5   2      258.10      285.79     44.35 o
  18   5   2     2162.02     2324.35    113.82 o
  19   5   2        2.09      -12.98     21.74 o
 -20   6   2      558.17      566.47     42.50 o
 -19   6   2       63.71       46.73     21.71 o
 -18   6   2      676.34      751.12     44.94 o
 -17   6   2        0.07       -8.07     18.40 o
 -16   6   2     3564.37     3374.23     85.99 o
 -15   6   2      863.37      837.61     42.84 o
 -14   6   2     6103.12     6153.95     87.17 o
 -13   6   2      349.81      318.66     18.26 o
 -12   6   2     5033.52     5172.31     70.66 o
 -11   6   2      966.47      959.55     21.73 o
 -10   6   2     6634.18     6216.49     62.28 o
  -9   6   2       20.45       36.23      7.13 o
  -8   6   2    13031.31    12228.56    170.87 o
  -7   6   2     1255.17     1340.26     35.63 o
  -6   6   2    45333.62    46158.00    241.48 o
  -5   6   2       84.37      100.44      6.79 o
  -4   6   2    51663.95    52048.00    244.58 o
  -3   6   2     1732.97     2012.61     19.64 o
  -2   6   2    24920.81    24043.26    115.01 o
  -1   6   2     1048.38     1220.03     16.35 o
   0   6   2     2276.60     1945.39     18.56 o
   1   6   2     5825.75     6113.43     33.35 o
   2   6   2     5564.45     5397.23     34.59 o
   3   6   2     2262.41     2561.92     26.68 o
   4   6   2       17.55       14.69     10.47 o
   5   6   2      377.00      424.67     13.88 o
   6   6   2        2.49       18.87      5.50 o
   7   6   2     1026.68     1093.16     19.97 o
   8   6   2      475.35      467.55     15.03 o
   9   6   2     2651.34     2751.80     38.11 o
  10   6   2      137.07      105.46      9.72 o
  11   6   2       46.33       68.54      9.93 o
  12   6   2      633.42      711.05     31.27 o
  13   6   2      175.57      182.75     19.32 o
  14   6   2     1580.57     1548.63     67.74 o
  15   6   2      853.63      878.04     64.23 o
  16   6   2     2796.68     2740.78     81.60 o
  17   6   2        0.12      -20.78     23.51 o
  18   6   2      853.19      909.17     59.67 o
  19   6   2       29.85       11.51     24.42 o
 -19   7   2      264.56      225.52     30.14 o
 -18   7   2     2487.59     2576.24     81.79 o
 -17   7   2       11.26       31.89     18.98 o
 -16   7   2     3422.04     3436.16     88.12 o
 -15   7   2      462.87      412.78     33.25 o
 -14   7   2     2928.56     2753.83     60.78 o
 -13   7   2     1020.30      995.23     28.41 o
 -12   7   2     1115.84     1193.93     29.83 o
 -11   7   2      114.77      125.12     11.21 o
 -10   7   2      481.36      509.26     19.32 o
  -9   7   2      724.87      784.49     28.55 o
  -8   7   2       69.08       93.27     10.94 o
  -7   7   2        2.43       27.78      8.54 o
  -6   7   2      436.04      419.58     17.90 o
  -5   7   2       15.18       22.24      6.13 o
  -4   7   2     2007.66     1906.52     23.05 o
  -3   7   2     6384.32     7670.34     44.05 o
  -2   7   2     5977.50     6336.31     47.06 o
  -1   7   2      972.46     1075.74     17.73 o
   0   7   2      229.49      175.53      7.28 o
   1   7   2    10718.52    11282.41     48.98 o
   2   7   2     8989.43     9248.72     72.21 o
   3   7   2      843.01      822.72     17.97 o
   4   7   2     7661.72     7551.86     48.10 o
   5   7   2      267.08      243.72     10.68 o
   6   7   2     5656.92     5629.70     61.82 o
   7   7   2      611.38      553.55     16.09 o
   8   7   2    16801.33    16807.39     97.58 o
   9   7   2     1068.48     1015.91     20.89 o
  10   7   2    10497.76    10312.00     69.70 o
  11   7   2     3538.76     3609.34     73.83 o
  12   7   2     3195.31     3138.21     59.57 o
  13   7   2       21.46        7.53     15.03 o
  14   7   2     3685.14     3879.52    114.28 o
  15   7   2       55.96       58.92     23.58 o
  16   7   2     2176.20     2114.24     71.81 o
  17   7   2       41.85       24.93     23.54 o
  18   7   2     1524.02     1585.86    113.11 o
 -19   8   2      428.02      490.84     41.43 o
 -18   8   2      343.29      289.47     32.48 o
 -17   8   2       64.19       99.47     24.02 o
 -16   8   2      177.32      145.51     25.77 o
 -15   8   2     2062.13     1935.89     66.37 o
 -14   8   2     1808.41     1716.62     60.28 o
 -13   8   2      667.48      658.13     26.61 o
 -12   8   2     6188.82     5979.79     86.99 o
 -11   8   2      312.69      324.14     16.88 o
 -10   8   2     6294.78     6287.17     67.39 o
  -9   8   2        2.48       12.75      7.42 o
  -8   8   2    33028.14    33537.55    154.47 o
  -7   8   2       21.98       16.48      9.39 o
  -6   8   2    12752.51    12455.74     98.12 o
  -5   8   2      557.39      554.46     16.12 o
  -4   8   2    19504.44    18757.87    106.41 o
  -3   8   2    12743.09    14122.04     66.88 o
  -2   8   2     5357.40     4639.43     36.56 o
  -1   8   2     9703.07    10717.98     54.19 o
   0   8   2    14495.22    13823.85     59.14 o
   1   8   2     5163.76     5803.70     36.86 o
   2   8   2    32785.55    33559.46    105.23 o
   3   8   2     6137.71     6835.51     51.76 o
   4   8   2      611.32      564.03     13.84 o
   5   8   2     2238.69     2412.66     30.85 o
   6   8   2      319.48      334.70     24.37 o
   7   8   2      979.88      986.68     34.28 o
   8   8   2     4743.71     4898.95     70.19 o
   9   8   2     1445.36     1556.11     41.68 o
  10   8   2        5.19      -12.15     14.14 o
  11   8   2        0.02      -11.64     14.42 o
  12   8   2     1017.40     1007.36     42.61 o
  13   8   2     1164.55     1121.89     37.92 o
  14   8   2     1570.09     1702.49     61.80 o
  15   8   2      975.60      863.54     46.52 o
  16   8   2     1150.67     1153.57     63.40 o
  17   8   2       12.00       -6.93     26.11 o
  18   8   2     1529.04     1504.97     67.21 o
 -19   9   2        8.31       -7.38     22.09 o
 -18   9   2     1133.18     1165.75     57.63 o
 -17   9   2        1.90        6.78     20.50 o
 -16   9   2     1415.13     1408.82     59.52 o
 -15   9   2       11.32      -15.53     16.04 o
 -14   9   2     5639.04     5586.93    101.50 o
 -13   9   2      431.72      463.61     30.33 o
 -12   9   2     3147.46     3125.84     98.04 o
 -11   9   2       72.22       78.38     10.14 o
 -10   9   2      210.92      236.25     14.46 o
  -9   9   2       11.24       16.11     13.94 o
  -8   9   2       48.07       50.63      9.36 o
  -7   9   2        2.90       -2.49      8.53 o
  -6   9   2       15.88       16.49      8.63 o
  -5   9   2      437.70      473.52     23.03 o
  -4   9   2      875.78      872.56     17.98 o
  -3   9   2      426.53      415.58     13.34 o
  -2   9   2     5208.74     5670.51     69.40 o
  -1   9   2       13.10       37.70     11.39 o
   0   9   2     4623.63     4435.44     35.61 o
   1   9   2     9047.78     9500.06     51.86 o
   2   9   2    15523.13    16084.28     72.07 o
   3   9   2      483.54      529.99     16.03 o
   4   9   2     3902.16     3713.16     32.01 o
   5   9   2      423.16      384.02     10.43 o
   6   9   2      851.01      722.27     25.41 o
   7   9   2      502.81      434.07     22.00 o
   8   9   2     8360.69     8416.69     94.50 o
   9   9   2      131.47      120.86     15.07 o
  10   9   2     6461.77     6357.26     87.73 o
  11   9   2     2034.29     2137.34     52.44 o
  12   9   2     5827.23     5986.70     96.83 o
  13   9   2      309.07      279.74     22.50 o
  14   9   2     1068.03     1199.08     53.11 o
  15   9   2      361.08      341.21     32.88 o
  16   9   2     1466.09     1600.29     73.45 o
  17   9   2       14.96       17.56     18.42 o
  18   9   2     1232.10     1208.15     60.83 o
 -18  10   2      198.16      182.37     32.47 o
 -17  10   2      213.04      309.02     33.60 o
 -16  10   2      144.87      118.93     26.54 o
 -15  10   2        1.95      -11.53     17.28 o
 -14  10   2     1709.49     1608.90     57.51 o
 -13  10   2      887.84      829.28     37.66 o
 -12  10   2     7266.48     7202.45    106.03 o
 -11  10   2      622.20      621.72     31.88 o
 -10  10   2      164.14      185.96     17.91 o
  -9  10   2     1578.94     1650.10     38.92 o
  -8  10   2     6898.91     6794.06     79.22 o
  -7  10   2      673.46      668.49     27.61 o
  -6  10   2     4256.48     3852.85     49.31 o
  -5  10   2     2173.11     2190.90     33.76 o
  -4  10   2    13399.00    13007.75     85.51 o
  -3  10   2      255.10      276.88     12.44 o
  -2  10   2    15336.26    15438.68     88.66 o
  -1  10   2     1819.19     1812.26     28.17 o
   0  10   2    18186.69    18041.91     81.16 o
   1  10   2       29.86       30.41      6.42 o
   2  10   2     4892.35     4680.00     41.44 o
   3  10   2      990.67      977.91     22.55 o
   4  10   2       81.62       60.16      7.35 o
   5  10   2       23.62       20.48      4.97 o
   6  10   2     1221.89     1355.77     33.68 o
   7  10   2       75.08      103.68     13.44 o
   8  10   2       76.71       97.21     25.66 o
   9  10   2       10.19       34.93     15.55 o
  10  10   2     4162.00     3814.33     70.49 o
  11  10   2      245.43      245.64     20.90 o
  12  10   2     2155.80     2181.30     60.98 o
  13  10   2      474.81      399.99     33.02 o
  14  10   2      860.08      904.38     43.00 o
  15  10   2        0.51      -10.43     17.30 o
  16  10   2      520.61      512.31     39.81 o
  17  10   2      260.50      306.93     32.12 o
 -18  11   2     1731.31     1642.45     70.37 o
 -17  11   2      372.81      355.91     34.32 o
 -16  11   2     3592.77     3781.56    113.59 o
 -15  11   2       24.28        5.41     16.96 o
 -14  11   2     2970.89     2930.54     78.79 o
 -13  11   2        2.67       13.55     13.69 o
 -12  11   2     3095.54     3007.14     72.05 o
 -11  11   2      131.84      115.44     18.71 o
 -10  11   2     3355.21     3046.06     57.87 o
  -9  11   2     1554.13     1634.09     40.34 o
  -8  11   2     1673.06     1732.39     40.93 o
  -7  11   2     2137.68     2584.32     46.36 o
  -6  11   2       74.78      120.10     15.33 o
  -5  11   2     1455.41     1542.49     44.24 o
  -4  11   2     1384.04     1386.35     30.20 o
  -3  11   2      334.18      316.52     16.37 o
  -2  11   2     1279.50     1310.22     27.88 o
  -1  11   2      729.96      808.02     21.74 o
   0  11   2      690.36      650.55     17.64 o
   1  11   2       31.35       21.04      7.11 o
   2  11   2    12346.83    12717.91     84.64 o
   3  11   2      355.40      309.19     12.78 o
   4  11   2     9429.08     9558.77     75.49 o
   5  11   2        9.41       14.07      3.80 o
   6  11   2     4739.13     4844.36     53.23 o
   7  11   2      130.86      121.88     12.29 o
   8  11   2     4508.85     4552.39     62.64 o
   9  11   2        9.23       -6.82     11.85 o
  10  11   2     4799.08     4830.89     75.17 o
  11  11   2       59.34       21.63     15.10 o
  12  11   2     3449.20     3617.84     68.54 o
  13  11   2      780.48      630.00     40.00 o
  14  11   2     2137.63     2320.69     85.99 o
  15  11   2      420.63      490.71     39.13 o
  16  11   2     1487.33     1628.92     67.43 o
  17  11   2      232.59      301.01     41.15 o
 -17  12   2        7.19      -13.90     22.17 o
 -16  12   2      682.91      684.84     52.36 o
 -15  12   2       13.59        2.44     16.86 o
 -14  12   2      705.26      670.85     39.96 o
 -13  12   2     1195.70     1044.34     57.47 o
 -12  12   2     5571.72     5667.92    102.44 o
 -11  12   2       26.00       17.36     15.56 o
 -10  12   2     3342.45     3402.32     68.17 o
  -9  12   2     2363.11     2410.62     64.36 o
  -8  12   2     4891.79     4869.43     70.53 o
  -7  12   2      247.18      233.10     17.96 o
  -6  12   2     4420.12     4351.25     68.51 o
  -5  12   2     1198.59     1171.95     33.99 o
  -4  12   2     8133.74     7802.88     74.13 o
  -3  12   2     1050.93     1098.17     29.37 o
  -2  12   2    15736.55    15820.84    122.84 o
  -1  12   2      131.82      156.92     11.25 o
   0  12   2     7169.40     6964.02     62.06 o
   1  12   2     3319.73     3560.99     41.31 o
   2  12   2      200.97      160.42     10.30 o
   3  12   2     5402.53     5506.35     50.99 o
   4  12   2        9.28       -3.09      7.22 o
   5  12   2        0.86        4.40      4.28 o
   6  12   2      910.73      899.04     24.71 o
   7  12   2     1146.92     1179.11     31.04 o
   8  12   2       98.18       95.71     13.01 o
   9  12   2     3154.25     3365.60     58.08 o
  10  12   2        1.36      -12.56     12.56 o
  11  12   2       66.60       21.84     13.41 o
  12  12   2     2799.62     2827.93     62.59 o
  13  12   2        9.68       15.47     29.38 o
  14  12   2      291.78      333.63     36.92 o
  15  12   2       88.96      121.96     32.06 o
  16  12   2      292.85      305.60     39.10 o
 -16  13   2      838.28      722.90     54.14 o
 -15  13   2      308.69      256.43     28.53 o
 -14  13   2      632.60      622.89     35.92 o
 -13  13   2       39.54       33.82     20.49 o
 -12  13   2      478.42      457.66     31.20 o
 -11  13   2     2230.37     2200.08     64.66 o
 -10  13   2      358.59      345.14     25.47 o
  -9  13   2       67.63      190.30     28.96 o
  -8  13   2      130.23      114.23     21.39 o
  -7  13   2     1044.99     1083.72     46.65 o
  -6  13   2       93.63       74.07     17.28 o
  -5  13   2     1922.01     1829.19     35.63 o
  -4  13   2      195.86      181.12     14.01 o
  -3  13   2     1380.48     1480.86     35.93 o
  -2  13   2     4384.32     4483.32     62.47 o
  -1  13   2      796.03      857.66     25.75 o
   0  13   2       17.21        6.56      9.50 o
   1  13   2        0.67       -9.20      9.20 o
   2  13   2     9867.11     9941.51    101.31 o
   3  13   2     1175.78     1166.80     31.54 o
   4  13   2      248.81      255.31     14.00 o
   5  13   2     4727.72     4456.61     42.99 o
   6  13   2     2439.19     2516.43     49.12 o
   7  13   2      972.36      981.17     28.99 o
   8  13   2     5002.16     4915.83     64.73 o
   9  13   2     1413.65     1466.43     37.45 o
  10  13   2     3831.66     3772.47     64.15 o
  11  13   2      548.82      404.98     23.61 o
  12  13   2     4559.88     4570.95     89.20 o
  13  13   2       39.95       12.51     21.46 o
  14  13   2     3214.36     3444.58    145.35 o
  15  13   2        5.72       17.17     27.04 o
 -16  14   2     1589.59     1474.60     74.11 o
 -15  14   2      140.90      127.91     23.48 o
 -14  14   2      671.78      658.20     41.18 o
 -13  14   2       69.96       47.82     22.81 o
 -12  14   2     1237.98     1288.23     51.73 o
 -11  14   2        0.96       18.16     14.99 o
 -10  14   2     5227.93     5033.76     93.18 o
  -9  14   2      581.53      577.18     36.75 o
  -8  14   2     8242.41     7939.63    125.77 o
  -7  14   2      406.38      431.22     25.71 o
  -6  14   2     4930.31     4983.09     79.65 o
  -5  14   2      923.33      987.13     36.67 o
  -4  14   2    10804.17    10371.14    113.77 o
  -3  14   2       57.30       54.21     10.82 o
  -2  14   2    10757.13    10540.19    113.80 o
  -1  14   2        3.08       -7.94     10.99 o
   0  14   2     2472.87     2456.07     51.74 o
   1  14   2      747.01      660.90     23.36 o
   2  14   2     2272.49     2352.36     47.93 o
   3  14   2     3827.29     3998.15     61.24 o
   4  14   2      614.09      604.44     25.09 o
   5  14   2      916.58      873.69     31.40 o
   6  14   2     1942.21     1915.00     44.52 o
   7  14   2        1.77      -14.58     15.29 o
   8  14   2      328.39      304.42     18.92 o
   9  14   2      422.52      372.72     23.62 o
  10  14   2      658.27      662.86     32.50 o
  11  14   2        4.74       -6.80     16.73 o
  12  14   2       49.12       40.07     17.68 o
  13  14   2      266.61      188.34     30.92 o
  14  14   2      176.85      184.32     31.28 o
 -15  15   2       26.47       -3.92     27.66 o
 -14  15   2      420.56      460.53     55.11 o
 -13  15   2       38.66        4.54     17.76 o
 -12  15   2        7.05      -17.67     17.67 o
 -11  15   2      441.79      521.69     32.17 o
 -10  15   2      252.64      254.11     25.67 o
  -9  15   2      108.20       70.49     23.74 o
  -8  15   2      277.87      242.19     27.21 o
  -7  15   2        6.01       15.41     13.09 o
  -6  15   2       63.51       52.15     14.09 o
  -5  15   2       69.57       72.06     17.77 o
  -4  15   2      921.04      956.16     38.33 o
  -3  15   2      133.44      156.79     19.37 o
  -2  15   2     5510.66     5367.58     85.33 o
  -1  15   2      151.94      149.12     17.74 o
   0  15   2        8.24      -15.01     15.01 o
   1  15   2       75.38       43.50     16.57 o
   2  15   2     5510.96     5487.71     94.84 o
   3  15   2      433.43      453.03     25.52 o
   4  15   2     1939.79     1924.19     48.57 o
   5  15   2      603.79      660.69     44.48 o
   6  15   2     2282.85     2324.93     54.32 o
   7  15   2       60.12       76.13     17.15 o
   8  15   2     4572.25     4522.77     86.75 o
   9  15   2      658.37      732.26     50.02 o
  10  15   2     4751.73     4749.04     91.67 o
  11  15   2       41.16       48.37     15.79 o
  12  15   2     3322.01     3414.79     84.54 o
  13  15   2      813.51      849.65     45.15 o
  14  15   2     1966.43     2080.72    120.34 o
 -14  16   2      864.78      773.54     55.90 o
 -13  16   2       34.54       59.29     25.86 o
 -12  16   2      925.31      934.36     55.15 o
 -11  16   2      161.32      133.05     21.32 o
 -10  16   2     3414.84     3585.39     82.71 o
  -9  16   2      785.47      782.57     56.16 o
  -8  16   2     4810.63     4889.74    104.83 o
  -7  16   2     2089.82     2124.14    107.10 o
  -6  16   2     3725.42     3821.57     75.73 o
  -5  16   2     1220.85     1219.30     43.87 o
  -4  16   2     2482.46     2802.63     65.15 o
  -3  16   2     4620.55     4386.45     81.52 o
  -2  16   2     1815.16     2030.55     55.81 o
  -1  16   2     2034.62     1845.31     52.54 o
   0  16   2     1444.87     1438.24     40.41 o
   1  16   2       84.25       25.65     13.22 o
   2  16   2     4263.32     4064.69     71.84 o
   3  16   2      479.82      451.78     27.65 o
   4  16   2     3398.10     3328.20     65.90 o
   5  16   2        7.43       -3.35     13.78 o
   6  16   2      210.35      186.44     18.72 o
   7  16   2       46.02       24.68     15.89 o
   8  16   2       47.68       -4.55     15.08 o
   9  16   2      128.31      105.76     18.40 o
  10  16   2      242.89      230.68     23.99 o
  11  16   2       16.06       -9.54     16.75 o
  12  16   2       44.20       44.59     26.62 o
 -12  17   2       56.77       37.47     21.45 o
 -11  17   2      217.24      168.58     23.11 o
 -10  17   2       10.56      -19.29     19.29 o
  -9  17   2       44.25       15.41     18.36 o
  -8  17   2        6.27       16.57     21.16 o
  -7  17   2       54.24       76.84     24.23 o
  -6  17   2       36.42       21.98     18.99 o
  -5  17   2        0.22       17.59     14.63 o
  -4  17   2      848.40      892.04     38.93 o
  -3  17   2       24.00        5.97     15.31 o
  -2  17   2      493.12      478.54     29.36 o
  -1  17   2       39.87       58.19     15.77 o
   0  17   2      646.27      761.61     33.80 o
   1  17   2      363.00      365.85     24.52 o
   2  17   2      176.02      141.02     17.70 o
   3  17   2      308.42      241.01     20.43 o
   4  17   2     2813.11     2598.81     60.87 o
   5  17   2      220.87      207.17     20.90 o
   6  17   2     2344.76     2439.78     64.88 o
   7  17   2     1051.64     1084.49     46.32 o
   8  17   2     4164.72     4154.63     88.53 o
   9  17   2      895.52      901.72     43.62 o
  10  17   2     2153.39     2191.43     66.88 o
  11  17   2      296.17      283.34     32.16 o
 -11  18   2      760.68      708.38     38.42 o
 -10  18   2     2787.51     2681.92     70.55 o
  -9  18   2      450.90      453.02     30.62 o
  -8  18   2     3174.80     3510.16     85.28 o
  -7  18   2      582.34      604.96     45.04 o
  -6  18   2      763.52      788.46     59.23 o
  -5  18   2      403.08      385.41     33.04 o
  -4  18   2     1893.38     1892.88     57.85 o
  -3  18   2     1046.22     1114.17     50.47 o
  -2  18   2     1919.07     1889.94     53.63 o
  -1  18   2     1573.83     1613.62     49.83 o
   0  18   2     2357.84     2436.90     60.84 o
   1  18   2       30.90       23.08     16.13 o
   2  18   2     1311.02     1253.16     43.73 o
   3  18   2      111.61       77.15     15.65 o
   4  18   2      571.20      522.63     30.09 o
   5  18   2      132.55      116.29     17.81 o
   6  18   2      367.01      341.17     32.47 o
   7  18   2       59.11       48.61     18.85 o
   8  18   2        0.45       12.32     18.85 o
   9  18   2       38.44       24.85     22.40 o
  10  18   2      329.13      310.73     33.27 o
  -9  19   2      231.77      218.03     24.78 o
  -8  19   2       99.81      124.02     22.69 o
  -7  19   2       10.29       54.61     21.86 o
  -6  19   2       52.97       25.24     20.69 o
  -5  19   2      127.10      168.64     25.10 o
  -4  19   2       59.11       90.01     21.73 o
  -3  19   2      116.11      135.06     20.81 o
  -2  19   2        1.34       -4.83     15.07 o
  -1  19   2       12.28        0.82     13.51 o
   0  19   2      400.04      452.27     29.15 o
   1  19   2      277.94      337.96     27.85 o
   2  19   2       69.63       33.56     15.13 o
   3  19   2      716.84      712.74     34.99 o
   4  19   2     1630.77     1486.68     49.75 o
   5  19   2      387.17      368.86     29.10 o
   6  19   2     1541.02     1391.58     54.77 o
   7  19   2      547.39      656.17     46.89 o
   8  19   2     1336.63     1401.56     65.66 o
  -7  20   2      585.36      681.01     38.72 o
  -6  20   2     1070.75     1024.15     49.32 o
  -5  20   2      511.36      497.16     43.64 o
  -4  20   2     1643.35     1637.78     60.75 o
  -3  20   2      446.40      450.06     33.54 o
  -2  20   2     1409.04     1379.50     50.62 o
  -1  20   2     1501.79     1623.04     53.46 o
   0  20   2     1651.31     1770.27     60.25 o
   1  20   2      129.30       91.51     25.72 o
   2  20   2      826.35      851.06     39.10 o
   3  20   2      304.32      352.38     27.47 o
   4  20   2      163.43      214.98     27.07 o
   5  20   2      141.92      135.21     28.15 o
   6  20   2      336.60      330.14     35.47 o
  -3  21   2       40.25       34.29     18.64 o
  -2  21   2      420.98      400.06     35.55 o
  -1  21   2      149.82      165.78     22.32 o
   0  21   2     1608.17     1764.55     61.89 o
   1  21   2      251.08      287.37     27.50 o
   2  21   2     1027.97      994.27     64.82 o
 -21   0   3     3839.43     4038.17    159.33 o
 -19   0   3     3010.33     3249.45     95.66 o
 -17   0   3     1681.27     1779.63     76.26 o
 -15   0   3      145.63      137.85     19.22 o
 -13   0   3     1012.80     1195.32     57.12 o
 -11   0   3     1487.04     1742.48     66.21 o
  -9   0   3       29.32       75.95     15.32 o
  -7   0   3      295.46      445.91     12.89 o
  -5   0   3        5.29       25.01      4.97 o
  -3   0   3    31556.69    31216.90    130.74 o
  -1   0   3    83758.85    82872.56    302.83 o
   1   0   3   129239.74   123682.99    703.98 o
   3   0   3     6575.54     7331.99     45.33 o
   5   0   3     9557.31     9316.66     73.48 o
   7   0   3    23593.90    23481.78    132.91 o
   9   0   3    21104.85    21493.57    156.73 o
  11   0   3     2090.76     2036.59     46.80 o
  13   0   3     4831.35     4686.49    103.35 o
  15   0   3    14221.86    14191.16    201.39 o
  17   0   3      519.47      447.06     39.55 o
  19   0   3      336.90      315.98     48.35 o
 -21   1   3      490.06      452.95     47.98 o
 -20   1   3      452.03      504.49     35.80 o
 -19   1   3      851.16      774.18     35.96 o
 -18   1   3      146.86      167.39     18.46 o
 -17   1   3     4684.41     4792.89     76.16 o
 -16   1   3      772.88      661.36     28.68 o
 -15   1   3     5984.42     5797.55     77.05 o
 -14   1   3     1270.40     1184.09     38.33 o
 -13   1   3     6076.89     5966.51    109.48 o
 -12   1   3       72.93       67.32     14.97 o
 -11   1   3     7153.13     6637.15     75.91 o
 -10   1   3      790.49      761.26     18.77 o
  -9   1   3    20819.33    19702.35     87.68 o
  -8   1   3      170.76      161.34      8.01 o
  -7   1   3    48654.78    47817.85    246.10 o
  -6   1   3    10084.06    10936.71     44.84 o
  -5   1   3    57474.68    54773.75    239.19 o
  -4   1   3     4462.90     4761.50     36.81 o
  -3   1   3    37664.45    35582.91    188.40 o
  -2   1   3    14419.56    14793.25     65.02 o
  -1   1   3       19.39       81.95      6.18 o
   0   1   3       27.41       56.46      7.47 o
   1   1   3       99.16      205.77      7.07 o
   2   1   3     3041.80     3093.18     22.67 o
   3   1   3    42107.38    43273.68    146.62 o
   4   1   3      752.58      842.74     12.46 o
   5   1   3      978.16     1025.62     14.68 o
   6   1   3     7797.06     8189.07     44.74 o
   7   1   3        5.50        2.71      6.09 o
   8   1   3     1466.38     1446.31     28.21 o
   9   1   3      266.12      187.49     11.69 o
  10   1   3      227.95      200.90     11.73 o
  11   1   3     8056.87     7868.95     67.04 o
  12   1   3      796.51      833.29     23.19 o
  13   1   3     2351.70     2298.79     55.89 o
  14   1   3     2752.53     2822.69     68.63 o
  15   1   3     3791.29     3934.79     73.07 o
  16   1   3       21.58       26.90     20.89 o
  17   1   3     1798.51     1840.42     54.12 o
  18   1   3        5.44      -22.85     22.85 o
  19   1   3     2861.07     3028.78     97.56 o
 -21   2   3     1460.90     1471.23     79.96 o
 -20   2   3       11.80        2.12     15.46 o
 -19   2   3     1109.31     1172.32     43.87 o
 -18   2   3       78.03       63.28     14.23 o
 -17   2   3      827.17      835.14     30.59 o
 -16   2   3     1037.37      983.38     32.29 o
 -15   2   3     1541.97     1498.18     42.39 o
 -14   2   3     1933.32     1917.31     49.23 o
 -13   2   3        4.31       25.51     18.55 o
 -12   2   3     3915.83     3871.44     50.64 o
 -11   2   3        1.07        1.26     10.51 o
 -10   2   3     2171.35     2183.62     31.96 o
  -9   2   3      432.87      381.13     25.99 o
  -8   2   3    13996.65    16256.31     84.41 o
  -7   2   3     4631.24     4699.66     32.57 o
  -6   2   3      262.36      285.93     11.92 o
  -5   2   3       69.95      114.81      6.00 o
  -4   2   3      866.78      818.80     14.42 o
  -3   2   3    35921.34    35152.09    121.29 o
  -2   2   3      135.97      190.96      7.47 o
  -1   2   3     2372.41     2357.88     24.79 o
   0   2   3     1267.99     1524.70     36.33 o
   1   2   3     3973.30     4027.32     61.02 o
   2   2   3      125.55      126.36      9.61 o
   3   2   3     2568.30     2273.05     25.09 o
   4   2   3     2960.52     2978.14     27.23 o
   5   2   3    33195.69    32323.94     94.44 o
   6   2   3      216.32      294.77     22.09 o
   7   2   3    25646.49    24915.04    111.55 o
   8   2   3       14.56       23.22      5.31 o
   9   2   3    10041.21     9409.54     74.16 o
  10   2   3      818.49      840.21     22.68 o
  11   2   3     1727.37     1540.63     30.68 o
  12   2   3      251.39      220.28     12.73 o
  13   2   3      147.91      131.68     20.30 o
  14   2   3        5.23      -14.78     16.03 o
  15   2   3     2464.99     2482.43     63.08 o
  16   2   3       19.30       18.46     15.22 o
  17   2   3     1728.33     1777.77     67.17 o
  18   2   3       78.14      155.65     35.82 o
  19   2   3      522.65      529.63     49.02 o
 -21   3   3      454.75      444.20     46.32 o
 -20   3   3       18.57       12.08     14.11 o
 -19   3   3      795.59      710.36     35.26 o
 -18   3   3      131.18      104.84     17.26 o
 -17   3   3     2345.13     2406.05     51.15 o
 -16   3   3     4459.82     4140.66     72.96 o
 -15   3   3     4297.09     4312.20     79.34 o
 -14   3   3     3763.41     3910.51     58.01 o
 -13   3   3     7610.87     7384.06     76.67 o
 -12   3   3        4.84        9.74      9.94 o
 -11   3   3    12028.77    11959.96     86.50 o
 -10   3   3      390.73      413.85     16.15 o
  -9   3   3    12804.33    12347.88     80.33 o
  -8   3   3     2390.08     2705.75     28.35 o
  -7   3   3     6584.57     5965.34     42.33 o
  -6   3   3      162.42      130.33      8.72 o
  -5   3   3    19003.90    18056.23     95.81 o
  -4   3   3      353.34      363.74     26.69 o
  -3   3   3     6419.79     5885.71     46.48 o
  -2   3   3    28347.80    29266.88    172.20 o
  -1   3   3    71392.45    70945.95    477.54 o
   0   3   3      727.83      733.56     14.61 o
   1   3   3    93186.02    91396.57    409.44 o
   2   3   3     1319.88     1503.94     22.94 o
   3   3   3      347.19      392.39     10.21 o
   4   3   3     3009.52     3050.94     30.36 o
   5   3   3      272.76      320.39     11.07 o
   6   3   3     1381.08     1372.85     23.59 o
   7   3   3     1255.95     1272.18     23.78 o
   8   3   3        2.44       11.86      6.60 o
   9   3   3     1461.44     1578.34     27.39 o
  10   3   3      456.91      428.37     15.79 o
  11   3   3    11692.42    11740.39    162.03 o
  12   3   3      426.98      427.82     23.01 o
  13   3   3     3750.01     3725.73     78.90 o
  14   3   3       51.69       19.87     23.38 o
  15   3   3     1671.45     1697.71     57.53 o
  16   3   3      287.78      262.21     26.10 o
  17   3   3     1683.33     1786.10     71.50 o
  18   3   3       89.90       66.75     25.00 o
  19   3   3     2082.28     2244.50     94.89 o
 -20   4   3       30.97       15.84     16.91 o
 -19   4   3     2666.15     2637.30     65.82 o
 -18   4   3        0.35       -4.61     13.95 o
 -17   4   3     2277.90     2179.10     62.46 o
 -16   4   3     1890.80     1863.83     56.66 o
 -15   4   3     2019.35     2087.74     56.87 o
 -14   4   3      820.78      817.68     27.27 o
 -13   4   3       62.89       42.40     10.79 o
 -12   4   3      482.80      436.64     18.68 o
 -11   4   3      213.80      187.94     13.08 o
 -10   4   3       31.51       38.42      7.02 o
  -9   4   3     1488.17     1453.70     26.82 o
  -8   4   3     2487.78     2737.80     34.90 o
  -7   4   3     4425.93     4345.25     48.34 o
  -6   4   3     1054.83     1235.51     27.23 o
  -5   4   3      941.53      948.26     19.43 o
  -4   4   3       40.77       68.57      7.55 o
  -3   4   3     7972.99     8034.17     41.30 o
  -2   4   3     1779.74     1754.71     19.84 o
  -1   4   3    18462.30    18718.43     67.13 o
   0   4   3     1546.24     1430.31     14.45 o
   1   4   3    19698.89    19603.26    115.86 o
   2   4   3      104.26       85.07      6.02 o
   3   4   3    24529.35    24188.43    181.73 o
   4   4   3      714.44      783.47     16.24 o
   5   4   3    14959.93    14518.96     73.25 o
   6   4   3       28.79       11.54      6.09 o
   7   4   3     8467.32     8334.53     59.98 o
   8   4   3        0.50       -3.99      6.15 o
   9   4   3     9299.21     8767.87     69.29 o
  10   4   3       43.38       50.46     10.87 o
  11   4   3     7134.93     6724.82     77.53 o
  12   4   3      946.88      929.61     38.63 o
  13   4   3     8218.76     8250.71    115.62 o
  14   4   3      144.14      126.20     19.34 o
  15   4   3     2205.82     2097.67     63.79 o
  16   4   3      556.58      526.69     44.58 o
  17   4   3      474.14      439.30     41.74 o
  18   4   3       12.45       -5.46     27.81 o
  19   4   3       58.32       44.08     24.70 o
 -20   5   3        0.11        0.50     23.45 o
 -19   5   3      536.26      490.03     33.53 o
 -18   5   3        3.40       26.52     20.17 o
 -17   5   3     4325.82     4256.77    101.26 o
 -16   5   3      770.07      727.31     41.27 o
 -15   5   3     3759.79     4006.64     79.02 o
 -14   5   3       73.07       37.27     12.01 o
 -13   5   3      555.77      615.23     30.66 o
 -12   5   3     1553.10     1470.86     33.19 o
 -11   5   3    19790.29    19590.76    158.16 o
 -10   5   3      396.25      429.70     21.57 o
  -9   5   3    16386.81    15506.06    178.39 o
  -8   5   3        3.64       -5.84      5.84 o
  -7   5   3    15205.06    14792.00    135.03 o
  -6   5   3      248.96      298.35     11.33 o
  -5   5   3    37721.49    37929.04    115.27 o
  -4   5   3      288.20      278.26      7.99 o
  -3   5   3     4832.96     4376.00     28.38 o
  -2   5   3     4393.03     4405.93     33.68 o
  -1   5   3     6427.33     6167.36     41.12 o
   0   5   3      576.42      633.19     11.07 o
   1   5   3     1294.27     1195.51     17.77 o
   2   5   3       25.42       65.37     14.19 o
   3   5   3     3290.64     3518.77     43.36 o
   4   5   3      119.35      153.42     11.46 o
   5   5   3     4775.22     5290.96     63.60 o
   6   5   3     8929.90     9538.52     62.29 o
   7   5   3     2922.07     2910.37     38.01 o
   8   5   3      409.15      433.74     17.01 o
   9   5   3      305.20      213.02     19.65 o
  10   5   3      571.59      553.86     19.93 o
  11   5   3     3347.30     3375.39     49.33 o
  12   5   3      107.07      117.09     13.46 o
  13   5   3      682.14      773.79     37.58 o
  14   5   3       84.49      112.34     20.55 o
  15   5   3     1599.97     1672.47     73.19 o
  16   5   3      163.84      201.06     33.91 o
  17   5   3     3292.43     3301.47    154.47 o
  18   5   3      294.73      319.53     50.11 o
  19   5   3     2730.56     2652.67    126.27 o
 -20   6   3       35.22      -19.27     21.86 o
 -19   6   3      921.22      841.99     48.00 o
 -18   6   3      100.79       87.51     19.16 o
 -17   6   3     1099.14     1129.47     52.04 o
 -16   6   3      522.64      522.06     36.29 o
 -15   6   3     1536.41     1580.61     57.05 o
 -14   6   3       90.26       37.58     12.38 o
 -13   6   3      303.50      357.77     18.22 o
 -12   6   3        1.42        0.93      7.90 o
 -11   6   3        0.82       -1.66      7.78 o
 -10   6   3      265.38      308.46     13.35 o
  -9   6   3     1295.79     1177.91     27.91 o
  -8   6   3     3119.62     3264.12     36.35 o
  -7   6   3     3431.69     3483.40     41.99 o
  -6   6   3       60.33       88.89     12.01 o
  -5   6   3    14712.06    15487.67     66.29 o
  -4   6   3      207.51      164.07      7.53 o
  -3   6   3     2561.90     2731.11     26.44 o
  -2   6   3     2458.39     2437.83     24.19 o
  -1   6   3    10032.19    10996.45     53.20 o
   0   6   3      225.22      225.47     11.91 o
   1   6   3    17291.79    18250.11     91.69 o
   2   6   3       48.68       73.46      5.24 o
   3   6   3    22544.99    23006.54    120.08 o
   4   6   3     1428.10     1454.28     24.14 o
   5   6   3    12336.19    12257.30     85.23 o
   6   6   3        0.80        3.02      7.68 o
   7   6   3     5492.94     5310.54     56.57 o
   8   6   3      862.79      998.28     25.42 o
   9   6   3    12301.71    12256.24     96.15 o
  10   6   3       17.16        9.20      7.54 o
  11   6   3     9817.34     9496.92     95.09 o
  12   6   3     1138.50     1162.26     34.32 o
  13   6   3    13312.28    13243.56    114.71 o
  14   6   3      384.99      411.99     29.40 o
  15   6   3     3435.92     3329.93    101.97 o
  16   6   3      359.54      281.70     34.15 o
  17   6   3      200.26      172.27     30.15 o
  18   6   3       24.43       37.95     32.05 o
 -20   7   3       60.47       43.88     20.26 o
 -19   7   3      811.80      804.17     48.08 o
 -18   7   3        2.68      -20.80     20.80 o
 -17   7   3     2979.34     2832.47     81.74 o
 -16   7   3      113.92      123.85     24.19 o
 -15   7   3     5982.26     5826.56    109.21 o
 -14   7   3       26.26       26.34     13.27 o
 -13   7   3     6961.51     6824.90     73.01 o
 -12   7   3      261.35      270.04     11.04 o
 -11   7   3     7577.08     7612.25     63.86 o
 -10   7   3       18.53        9.12      3.31 o
  -9   7   3     9633.63     8856.33    167.25 o
  -8   7   3      300.45      287.11     14.94 o
  -7   7   3     6723.08     5866.77    202.29 o
  -6   7   3        6.89       19.62     10.52 o
  -5   7   3    17733.98    17354.12     75.85 o
  -4   7   3      929.88      997.01     16.01 o
  -3   7   3     5076.88     4520.64     36.47 o
  -2   7   3    14352.77    15287.62     79.63 o
  -1   7   3     3451.29     3334.44     34.86 o
   0   7   3       78.12       94.93      6.23 o
   1   7   3     6125.21     6477.76     54.39 o
   2   7   3       29.25       22.65      9.07 o
   3   7   3     1098.57     1135.95     18.55 o
   4   7   3      108.39      130.49      8.28 o
   5   7   3      259.43      277.82     13.86 o
   6   7   3       23.98       20.92      9.08 o
   7   7   3        3.57        6.06      7.52 o
   8   7   3      299.20      309.66     15.30 o
   9   7   3      443.86      371.25     14.66 o
  10   7   3      735.81      770.63     22.77 o
  11   7   3      673.41      739.44     27.49 o
  12   7   3       32.92       24.07     10.04 o
  13   7   3     2235.38     2264.17     58.76 o
  14   7   3      746.92      740.18     41.59 o
  15   7   3     1063.29     1043.51     50.56 o
  16   7   3       50.05       38.56     18.52 o
  17   7   3     2785.10     2761.38     86.49 o
  18   7   3        5.64       24.30     30.17 o
 -19   8   3     2475.65     2617.11     86.03 o
 -18   8   3       54.37       58.60     23.94 o
 -17   8   3     1519.22     1470.55     60.79 o
 -16   8   3      400.81      427.78     34.89 o
 -15   8   3     1193.00     1064.50     44.89 o
 -14   8   3       51.91       64.22     17.93 o
 -13   8   3      530.46      501.40     23.22 o
 -12   8   3       19.89       36.19      6.42 o
 -11   8   3       88.84       80.38      7.45 o
 -10   8   3     2833.37     2839.24     54.62 o
  -9   8   3     1291.89     1317.75     42.13 o
  -8   8   3     1604.09     1726.31     69.62 o
  -7   8   3      697.36      638.04     34.29 o
  -6   8   3     3973.61     4012.52     42.30 o
  -5   8   3      875.10      811.63     16.22 o
  -4   8   3        0.63       14.71      5.33 o
  -3   8   3     4417.16     4207.00     36.81 o
  -2   8   3      591.17      556.24     13.19 o
  -1   8   3     1623.50     1273.64     19.68 o
   0   8   3     2369.65     2421.72     24.04 o
   1   8   3      744.10      594.34     18.56 o
   2   8   3        8.02       17.27     12.06 o
   3   8   3    17557.07    18081.34     86.86 o
   4   8   3     1564.54     1494.62     26.08 o
   5   8   3    23328.17    23692.23    105.11 o
   6   8   3     2836.03     3029.30     42.36 o
   7   8   3    14532.56    14299.60    142.83 o
   8   8   3        7.49       12.79      7.06 o
   9   8   3     3517.12     3482.33     47.45 o
  10   8   3      122.06      112.95     11.00 o
  11   8   3     7639.28     7573.21     79.84 o
  12   8   3       87.29       55.16     14.14 o
  13   8   3      834.39      861.14     34.32 o
  14   8   3      241.34      263.57     32.74 o
  15   8   3      573.34      631.62     41.04 o
  16   8   3      137.21      121.21     22.54 o
  17   8   3      391.37      357.80     33.78 o
  18   8   3       26.41       -6.90     25.97 o
 -19   9   3     1476.76     1403.10     78.72 o
 -18   9   3      149.07      136.48     24.15 o
 -17   9   3      927.21      896.63     49.20 o
 -16   9   3       15.06       -3.53     18.99 o
 -15   9   3     2823.11     2927.67     74.70 o
 -14   9   3      277.86      218.69     23.47 o
 -13   9   3    15297.42    14950.34    146.98 o
 -12   9   3      284.44      267.05     19.79 o
 -11   9   3     1756.00     1729.91     32.40 o
 -10   9   3       28.24       26.35      8.94 o
  -9   9   3    18122.08    18538.88    191.43 o
  -8   9   3      820.61      851.59     41.11 o
  -7   9   3     6036.71     5880.56     86.02 o
  -6   9   3      109.26      130.62      7.75 o
  -5   9   3    10195.68     9667.20     58.20 o
  -4   9   3     2116.89     2457.05     33.48 o
  -3   9   3    13192.71    13137.52     99.99 o
  -2   9   3     1342.36     1440.92     23.93 o
  -1   9   3     3027.26     3008.14     31.60 o
   0   9   3      122.51      135.87      8.63 o
   1   9   3     7219.12     7444.80     51.03 o
   2   9   3     3544.11     3739.11     59.14 o
   3   9   3     1512.32     1432.08     34.26 o
   4   9   3      899.95      899.34     19.36 o
   5   9   3      590.34      636.37     17.61 o
   6   9   3        1.76       14.86      6.00 o
   7   9   3      203.97      197.39     16.19 o
   8   9   3       68.05       63.18      7.97 o
   9   9   3     2245.18     2374.17     53.25 o
  10   9   3      982.32     1010.15     37.12 o
  11   9   3      253.84      302.21     23.54 o
  12   9   3       83.23       94.40     17.51 o
  13   9   3     4624.86     4661.78     98.38 o
  14   9   3      181.03      137.42     22.44 o
  15   9   3     2905.57     3009.84     86.00 o
  16   9   3      198.51      201.98     26.91 o
  17   9   3     2682.13     2820.55    114.61 o
 -18  10   3       44.49       16.46     20.77 o
 -17  10   3     1039.04     1025.95     53.53 o
 -16  10   3       78.94       67.00     34.23 o
 -15  10   3       42.93       50.05     17.05 o
 -14  10   3      819.88      864.85     49.49 o
 -13  10   3     2281.48     2139.22     52.65 o
 -12  10   3       33.11       29.20     14.50 o
 -11  10   3       82.94       50.92     18.67 o
 -10  10   3       46.47       22.97     16.45 o
  -9  10   3      596.52      689.57     86.19 o
  -8  10   3      972.73     1054.63     40.21 o
  -7  10   3      508.76      533.09     21.53 o
  -6  10   3      814.97      808.96     26.50 o
  -5  10   3     7678.67     7663.36     84.64 o
  -4  10   3      154.32      195.12     12.37 o
  -3  10   3     5745.04     6061.00     55.22 o
  -2  10   3      258.02      335.47     14.18 o
  -1  10   3     5849.39     6015.69     43.75 o
   0  10   3      786.05      907.47     17.30 o
   1  10   3     3898.57     3957.63     34.82 o
   2  10   3     1601.61     1684.18     28.49 o
   3  10   3    10256.71    10532.09     72.94 o
   4  10   3      704.62      782.19     16.92 o
   5  10   3     4770.98     4569.68     42.95 o
   6  10   3      684.22      616.77     14.01 o
   7  10   3     7366.80     7265.98     78.39 o
   8  10   3      906.44      917.12     33.94 o
   9  10   3    11137.53    11188.52    117.11 o
  10  10   3      939.71      976.58     37.76 o
  11  10   3     9154.30     8981.31    111.21 o
  12  10   3       12.04       14.87     16.42 o
  13  10   3      590.25      563.78     37.42 o
  14  10   3       14.43       32.73     18.58 o
  15  10   3      689.90      613.72     40.60 o
  16  10   3       44.01       24.53     19.83 o
  17  10   3      471.79      426.68     37.99 o
 -18  11   3        2.63        5.29     21.03 o
 -17  11   3      978.94      969.80     61.13 o
 -16  11   3     1105.29     1328.94     69.62 o
 -15  11   3     2546.66     2512.50     74.40 o
 -14  11   3     1385.47     1289.34     53.03 o
 -13  11   3     8589.57     8766.25    110.01 o
 -12  11   3      318.46      243.21     20.82 o
 -11  11   3     2168.08     2310.92     75.52 o
 -10  11   3      865.73      898.78     41.25 o
  -9  11   3     9082.05     9101.74    121.20 o
  -8  11   3     2318.72     2346.88     60.98 o
  -7  11   3     6030.28     6051.17     73.59 o
  -6  11   3     1687.57     1728.16     53.53 o
  -5  11   3     9305.85     9138.71     66.24 o
  -4  11   3        0.81       -7.44      7.44 o
  -3  11   3    18513.73    18675.12    145.90 o
  -2  11   3     1337.34     1693.45     30.79 o
  -1  11   3      774.65      740.77     19.64 o
   0  11   3      483.00      523.19     15.35 o
   1  11   3       30.11       51.31      8.35 o
   2  11   3      832.66      942.89     24.81 o
   3  11   3     1163.13     1110.15     29.16 o
   4  11   3      891.26      820.47     19.07 o
   5  11   3      241.17      263.00     10.00 o
   6  11   3       39.44       41.51      8.09 o
   7  11   3       15.92        1.97      9.98 o
   8  11   3        0.18       -9.22     11.44 o
   9  11   3     1384.31     1253.07     36.88 o
  10  11   3      224.02      225.04     26.75 o
  11  11   3       19.60      -17.03     17.03 o
  12  11   3     1284.94     1253.84     44.96 o
  13  11   3     1031.76     1052.79     57.29 o
  14  11   3      165.57      168.47     24.66 o
  15  11   3     2258.24     2234.93     69.22 o
  16  11   3      687.68      673.90     54.77 o
 -17  12   3      167.89      182.85     31.31 o
 -16  12   3       58.23       53.66     22.49 o
 -15  12   3       35.11        9.83     16.44 o
 -14  12   3       21.36        5.40     21.83 o
 -13  12   3      722.03      643.86     36.13 o
 -12  12   3      232.08      185.22     21.78 o
 -11  12   3       16.14       -6.55     19.17 o
 -10  12   3       83.23       61.06     22.91 o
  -9  12   3      817.99      843.22     40.76 o
  -8  12   3      777.34      899.50     40.25 o
  -7  12   3     1128.46     1211.45     39.55 o
  -6  12   3      348.25      408.67     24.44 o
  -5  12   3      334.13      392.45     17.54 o
  -4  12   3      362.32      351.31     17.62 o
  -3  12   3     2202.94     2222.61     37.60 o
  -2  12   3     1412.09     1432.09     29.97 o
  -1  12   3     1936.29     2016.29     37.59 o
   0  12   3       10.99        0.19      8.36 o
   1  12   3     4156.57     4225.70     42.27 o
   2  12   3      342.88      333.14     15.14 o
   3  12   3     6927.89     6871.74     64.59 o
   4  12   3      257.60      256.34     11.96 o
   5  12   3     3625.68     3614.47     37.51 o
   6  12   3       49.15       44.71     10.41 o
   7  12   3     3718.98     3806.09     53.68 o
   8  12   3     1981.61     1895.26     39.86 o
   9  12   3     6123.62     6220.89     77.43 o
  10  12   3      342.50      366.49     21.89 o
  11  12   3     3128.01     3126.60     58.73 o
  12  12   3      165.15      182.20     19.91 o
  13  12   3     2112.40     2367.90     95.51 o
  14  12   3      427.43      392.35     37.00 o
  15  12   3     1056.81     1061.10     67.05 o
 -16  13   3      398.65      367.49     59.82 o
 -15  13   3      832.03      836.03     53.16 o
 -14  13   3      208.19      175.61     22.69 o
 -13  13   3     2737.81     2829.89     79.65 o
 -12  13   3       33.83       -2.41     15.19 o
 -11  13   3    10797.24    10780.53    146.99 o
 -10  13   3      949.67      945.45     39.95 o
  -9  13   3    15132.73    14604.21    161.73 o
  -8  13   3     2307.31     2409.71    106.48 o
  -7  13   3     4580.96     4502.81     78.47 o
  -6  13   3     2271.19     2164.68     38.22 o
  -5  13   3     1566.19     1499.35     33.98 o
  -4  13   3       36.29       27.08     11.85 o
  -3  13   3     8931.06     8721.16     73.20 o
  -2  13   3      889.25      840.58     32.87 o
  -1  13   3     3494.43     3497.36     49.18 o
   0  13   3     1127.41     1108.76     24.58 o
   1  13   3     2142.81     2091.15     35.17 o
   2  13   3      322.53      342.96     17.28 o
   3  13   3        3.02       13.81      9.20 o
   4  13   3     2885.89     2856.61     43.20 o
   5  13   3      326.31      323.65     20.55 o
   6  13   3     3410.65     3354.11     54.12 o
   7  13   3      933.96      835.53     26.82 o
   8  13   3       12.25        9.60     10.38 o
   9  13   3     4383.83     4281.63     61.91 o
  10  13   3       16.57        6.31     14.20 o
  11  13   3     2231.47     2168.79     56.81 o
  12  13   3      427.57      454.70     28.88 o
  13  13   3      660.82      604.49     41.90 o
  14  13   3      213.72      224.70     46.20 o
  15  13   3     1166.39     1088.39     68.10 o
 -16  14   3      158.46      237.43     34.28 o
 -15  14   3       56.97       40.68     19.46 o
 -14  14   3        3.59       28.24     20.20 o
 -13  14   3       95.75       98.32     20.82 o
 -12  14   3        1.17      -16.12     16.12 o
 -11  14   3        1.84       10.80     20.31 o
 -10  14   3     1845.31     1928.37     57.39 o
  -9  14   3       47.61       58.57     21.15 o
  -8  14   3        8.56      121.01     39.37 o
  -7  14   3     1033.07     1010.99     37.19 o
  -6  14   3        8.98       -7.14     16.40 o
  -5  14   3     2963.06     2660.18     58.52 o
  -4  14   3      103.67       76.98     14.55 o
  -3  14   3     4338.63     4187.47     59.00 o
  -2  14   3     1233.49     1227.88     33.47 o
  -1  14   3      830.90      879.42     24.73 o
   0  14   3      368.73      356.86     20.02 o
   1  14   3     3503.17     3583.80     53.98 o
   2  14   3     1415.78     1348.95     36.18 o
   3  14   3     7173.79     6849.51     80.16 o
   4  14   3     1965.08     1920.41     44.05 o
   5  14   3     5400.60     5571.71     74.28 o
   6  14   3      797.07      768.83     42.09 o
   7  14   3     2592.13     2575.78     57.38 o
   8  14   3      131.14      140.20     16.26 o
   9  14   3     1784.51     1907.23     48.88 o
  10  14   3      279.24      259.86     20.84 o
  11  14   3     2971.25     3064.01     63.56 o
  12  14   3      396.42      416.88     29.41 o
  13  14   3     1639.19     1775.76     70.11 o
  14  14   3      496.21      529.35     64.53 o
 -15  15   3      374.06      355.43     33.00 o
 -14  15   3     1074.18     1081.32     53.45 o
 -13  15   3      847.11      891.48     48.73 o
 -12  15   3      327.19      246.29     23.27 o
 -11  15   3     5329.86     5659.14     99.37 o
 -10  15   3      286.25      266.36     28.89 o
  -9  15   3     3007.51     3165.87     75.94 o
  -8  15   3     1428.94     1359.58     49.89 o
  -7  15   3     3915.77     4082.68     82.72 o
  -6  15   3      999.04     1009.41     35.29 o
  -5  15   3     1791.99     2000.11     49.36 o
  -4  15   3     2293.75     2260.32     52.48 o
  -3  15   3     1995.73     2079.16     50.44 o
  -2  15   3      846.81      944.96     36.22 o
  -1  15   3     2322.35     2348.45     53.10 o
   0  15   3      437.58      417.43     19.70 o
   1  15   3     2385.91     2282.55     45.17 o
   2  15   3      208.43      133.59     14.87 o
   3  15   3       26.75        8.03     11.84 o
   4  15   3       81.64       41.24     13.05 o
   5  15   3      151.61       71.40     15.99 o
   6  15   3       32.64       28.01     13.37 o
   7  15   3     1196.10     1105.68     39.61 o
   8  15   3      134.65      115.80     16.76 o
   9  15   3     2188.76     2203.96     57.46 o
  10  15   3      216.78      261.65     22.58 o
  11  15   3     1144.53     1209.64     42.60 o
  12  15   3      338.74      340.43     35.94 o
  13  15   3      236.93      221.85     38.85 o
 -14  16   3       13.23      -20.69     24.75 o
 -13  16   3        5.57      -24.11     24.11 o
 -12  16   3        9.39       12.60     25.90 o
 -11  16   3      140.77      213.56     26.04 o
 -10  16   3       18.81       48.65     24.22 o
  -9  16   3       22.92        9.49     18.32 o
  -8  16   3       76.09       89.93     20.79 o
  -7  16   3     1580.85     1574.21     56.06 o
  -6  16   3       61.77       26.45     17.48 o
  -5  16   3     1480.33     1677.25     47.23 o
  -4  16   3       38.88       82.98     16.11 o
  -3  16   3     4295.74     4230.74     74.07 o
  -2  16   3      290.98      332.80     23.89 o
  -1  16   3      925.93      998.73     37.02 o
   0  16   3      619.99      602.43     29.12 o
   1  16   3     3275.14     3235.03     60.15 o
   2  16   3       45.62        4.92     12.26 o
   3  16   3     6153.36     6190.51     82.27 o
   4  16   3      826.49      694.26     38.65 o
   5  16   3     2847.50     2812.54     57.05 o
   6  16   3     1697.75     1608.83     44.11 o
   7  16   3     1243.59     1197.60     42.89 o
   8  16   3      446.59      496.37     29.74 o
   9  16   3     2617.40     2693.61     70.42 o
  10  16   3      334.48      295.36     31.16 o
  11  16   3     1681.31     1731.59     68.36 o
  12  16   3      195.45      245.70     32.66 o
 -12  17   3      742.65      831.24     51.79 o
 -11  17   3     2129.65     2206.30     69.39 o
 -10  17   3      855.68      890.63     40.40 o
  -9  17   3     1275.66     1203.60     50.92 o
  -8  17   3      566.14      589.94     36.65 o
  -7  17   3     4458.40     4537.67     93.52 o
  -6  17   3       11.00       24.02     19.69 o
  -5  17   3     4020.06     3930.14     84.24 o
  -4  17   3     1306.84     1272.81     43.06 o
  -3  17   3     1259.04     1253.26     42.74 o
  -2  17   3      853.59      803.74     34.81 o
  -1  17   3      776.46      818.04     35.32 o
   0  17   3       37.02       50.61     17.58 o
   1  17   3       88.41       69.65     16.02 o
   2  17   3       29.62        8.21     14.16 o
   3  17   3      142.56       93.28     17.07 o
   4  17   3      199.75      216.23     23.69 o
   5  17   3      109.54       80.06     16.47 o
   6  17   3      456.48      393.18     26.70 o
   7  17   3       11.06       34.77     17.23 o
   8  17   3       40.45       64.47     19.79 o
   9  17   3       11.23      -21.60     22.58 o
  10  17   3        0.40      -12.36     21.25 o
  11  17   3      510.13      533.60     42.37 o
 -11  18   3      168.81      108.03     27.86 o
 -10  18   3       18.00       35.56     18.91 o
  -9  18   3       58.00       26.30     19.10 o
  -8  18   3      307.53      339.89     30.08 o
  -7  18   3       40.36       53.20     20.18 o
  -6  18   3        0.23       -7.93     20.25 o
  -5  18   3      249.35      200.64     23.33 o
  -4  18   3      184.84      143.37     20.14 o
  -3  18   3      811.86      752.21     34.74 o
  -2  18   3      169.59      139.46     17.04 o
  -1  18   3     2228.01     2228.44     57.83 o
   0  18   3     1238.29     1308.61     45.22 o
   1  18   3     3073.59     2977.00     66.39 o
   2  18   3      393.56      352.55     24.45 o
   3  18   3     2070.55     2082.22     56.25 o
   4  18   3      496.31      480.21     28.48 o
   5  18   3     2005.23     2014.03     55.79 o
   6  18   3     1099.36     1114.43     42.55 o
   7  18   3     2908.62     2985.73     90.39 o
   8  18   3     1161.86     1204.76     59.75 o
   9  18   3     1580.46     1642.79     69.75 o
  -9  19   3      840.64      965.62     44.63 o
  -8  19   3      509.78      610.24     40.99 o
  -7  19   3     2399.68     2614.45     76.41 o
  -6  19   3     1236.77     1189.57     52.20 o
  -5  19   3     2581.87     2440.69     71.88 o
  -4  19   3      156.08      144.50     23.11 o
  -3  19   3     1565.96     1504.28     56.14 o
  -2  19   3      133.84      130.45     19.41 o
  -1  19   3      660.05      668.11     34.71 o
   0  19   3       25.23       40.13     16.54 o
   1  19   3      520.07      511.23     32.84 o
   2  19   3      236.68      148.89     19.03 o
   3  19   3        2.56       10.30     14.20 o
   4  19   3       50.18       43.30     17.74 o
   5  19   3       36.18       23.86     17.47 o
   6  19   3        8.26       40.78     26.98 o
   7  19   3      222.63      208.23     29.84 o
   8  19   3        1.76      -26.22     26.22 o
  -7  20   3        4.58       -8.10     20.01 o
  -6  20   3       77.11      106.90     22.56 o
  -5  20   3      110.70       97.00     21.26 o
  -4  20   3      119.14      105.96     21.24 o
  -3  20   3      828.36      716.03     41.17 o
  -2  20   3       80.41       53.02     19.22 o
  -1  20   3      889.59      882.47     40.34 o
   0  20   3      350.27      388.20     30.41 o
   1  20   3     1658.31     1698.62     58.93 o
   2  20   3      251.48      253.96     28.71 o
   3  20   3     1298.92     1196.50     56.69 o
   4  20   3     2045.32     1976.22     67.01 o
   5  20   3     1217.89     1213.03     61.35 o
  -3  21   3     1107.73     1204.21     53.84 o
  -2  21   3      707.84      676.58     41.34 o
  -1  21   3      251.37      286.09     36.02 o
   0  21   3       14.34       52.17     21.17 o
   1  21   3      218.01      147.59     37.30 o
 -20   0   4     2722.36     2884.03    131.32 o
 -18   0   4     7564.18     7334.76    134.38 o
 -16   0   4     2961.94     3097.76     81.36 o
 -14   0   4       42.34       55.77     19.28 o
 -12   0   4     9196.33     8565.74    128.99 o
 -10   0   4    46276.26    46529.21    237.95 o
  -8   0   4    14311.95    12680.57     63.10 o
  -6   0   4     6904.03     6240.76     55.47 o
  -4   0   4    18080.11    17228.34     74.98 o
  -2   0   4       53.87      183.87     12.96 o
   2   0   4     2482.67     2638.38     29.10 o
   4   0   4     1085.49     1026.57     18.60 o
   6   0   4       66.81       50.01      8.66 o
   8   0   4     4173.33     3904.61     68.52 o
  10   0   4    15732.09    15548.46    209.52 o
  12   0   4     7805.24     8002.59    133.81 o
  14   0   4     3312.04     3334.94     93.39 o
  16   0   4      370.48      370.32     34.82 o
  18   0   4      903.69      911.53     65.69 o
 -21   1   4        5.40       22.72     22.26 o
 -20   1   4      840.37      913.71     61.17 o
 -19   1   4       36.33       36.56     13.52 o
 -18   1   4     1986.42     1900.71     46.09 o
 -17   1   4       84.27       88.48     13.56 o
 -16   1   4     1070.01     1117.93     32.96 o
 -15   1   4       88.10       85.23     12.52 o
 -14   1   4        4.91      -10.56     15.45 o
 -13   1   4      103.20      112.10     14.58 o
 -12   1   4     1344.45     1249.19     33.92 o
 -11   1   4     1815.22     2020.35     26.78 o
 -10   1   4     7538.28     7659.60     51.82 o
  -9   1   4     1126.20     1137.43     17.97 o
  -8   1   4       10.20       39.50      7.83 o
  -7   1   4     5091.12     5127.04     34.31 o
  -6   1   4     2178.28     2256.05     20.49 o
  -5   1   4     2176.35     2139.48     16.51 o
  -4   1   4    20386.92    20392.92     58.32 o
  -3   1   4      904.14      972.79     14.34 o
  -2   1   4     6941.17     7220.86     34.28 o
  -1   1   4     2384.87     2550.66     42.39 o
   0   1   4   175635.86   168049.52    619.50 o
   1   1   4      807.96      858.13     22.98 o
   2   1   4     7174.26     7198.09     46.34 o
   3   1   4      836.53      820.90     22.74 o
   4   1   4    18774.13    17885.42     58.93 o
   5   1   4      156.10      201.91      7.66 o
   6   1   4    19420.97    18582.93    116.68 o
   7   1   4      433.00      446.77     14.37 o
   8   1   4    13529.64    13614.44    111.14 o
   9   1   4      448.64      555.08     30.55 o
  10   1   4    11350.33    10785.31    120.84 o
  11   1   4      186.11      178.72     13.13 o
  12   1   4    14103.12    13858.07    157.81 o
  13   1   4       17.81       28.11     17.10 o
  14   1   4     1042.13     1037.33     38.15 o
  15   1   4       73.40      113.90     18.06 o
  16   1   4      191.64      217.01     39.30 o
  17   1   4       63.26       66.09     16.15 o
  18   1   4       56.51       46.30     16.61 o
  19   1   4       54.21       26.81     25.44 o
 -21   2   4      120.43       69.55     27.45 o
 -20   2   4     1282.04     1205.00     57.46 o
 -19   2   4       60.65       55.46     14.50 o
 -18   2   4     2434.91     2507.76     59.41 o
 -17   2   4      378.25      372.86     23.10 o
 -16   2   4     4631.48     4971.80     68.16 o
 -15   2   4       68.91       89.49     13.94 o
 -14   2   4    17580.64    17501.19    140.95 o
 -13   2   4       10.88       26.74      9.48 o
 -12   2   4    18592.61    18601.20    154.23 o
 -11   2   4     2154.14     2414.44     33.96 o
 -10   2   4    23367.42    23988.22     98.93 o
  -9   2   4      587.03      654.67     14.98 o
  -8   2   4    10811.67     9900.23     60.79 o
  -7   2   4        6.90       22.47      5.41 o
  -6   2   4    21808.85    20934.67     95.64 o
  -5   2   4     3186.78     3308.02     23.15 o
  -4   2   4    22873.92    21894.25     70.65 o
  -3   2   4     4682.12     5290.90     27.81 o
  -2   2   4    48777.86    48420.38    327.73 o
  -1   2   4     2196.86     2597.40     26.13 o
   0   2   4      481.42      422.83     17.03 o
   1   2   4       25.25       49.80      4.56 o
   2   2   4     4991.83     5396.55     32.09 o
   3   2   4     1897.11     1918.99     20.11 o
   4   2   4     3457.27     3730.24     28.79 o
   5   2   4       37.57       51.54      9.70 o
   6   2   4      749.03      728.98     16.10 o
   7   2   4     2938.50     3362.17     36.92 o
   8   2   4     2152.72     1968.61     33.69 o
   9   2   4     1205.60     1348.33     32.41 o
  10   2   4     7888.76     7902.10    132.88 o
  11   2   4      674.25      679.02     23.40 o
  12   2   4     4066.61     4133.94     81.29 o
  13   2   4      992.45      944.89     42.07 o
  14   2   4     2304.31     2315.15     66.52 o
  15   2   4      525.53      461.01     33.01 o
  16   2   4     3065.73     3039.01     78.56 o
  17   2   4      130.34      129.92     21.77 o
  18   2   4     4937.54     4869.66    115.21 o
  19   2   4        9.37        8.39     44.62 o
 -21   3   4        8.34       -7.47     25.98 o
 -20   3   4     1090.61      925.75     51.46 o
 -19   3   4       92.33      102.81     16.32 o
 -18   3   4      386.64      334.73     28.97 o
 -17   3   4      838.33      867.73     34.92 o
 -16   3   4       51.99       56.71     11.72 o
 -15   3   4       35.89       78.32     23.59 o
 -14   3   4     1424.09     1372.22     35.00 o
 -13   3   4     1263.40     1255.59     29.08 o
 -12   3   4      349.65      291.12     14.76 o
 -11   3   4     7169.13     7763.53     63.33 o
 -10   3   4     2517.46     2468.53     35.00 o
  -9   3   4      938.76     1009.24     23.39 o
  -8   3   4    12066.39    11829.55     77.32 o
  -7   3   4     7930.03     8189.83     54.44 o
  -6   3   4     7566.41     7438.51     52.65 o
  -5   3   4      710.22      771.48     26.22 o
  -4   3   4    10369.93    10683.95     69.36 o
  -3   3   4      164.72      154.36      6.72 o
  -2   3   4     5239.59     5163.20     63.10 o
  -1   3   4      886.91      793.98     14.20 o
   0   3   4     3724.36     4150.21     27.47 o
   1   3   4     1047.25     1151.44     16.36 o
   2   3   4     1795.05     1568.44     20.36 o
   3   3   4        0.59        5.96      4.45 o
   4   3   4    17168.17    16440.06     69.36 o
   5   3   4     5662.41     6470.60     48.58 o
   6   3   4     9804.69     9373.65     87.74 o
   7   3   4     5133.71     5733.35     49.15 o
   8   3   4     7385.28     7113.01     59.73 o
   9   3   4        8.41       12.83      8.50 o
  10   3   4     5069.36     4776.37     58.07 o
  11   3   4       69.73       69.74     12.03 o
  12   3   4     2651.64     2669.22     65.54 o
  13   3   4     1574.70     1569.36     53.11 o
  14   3   4      286.61      197.33     22.10 o
  15   3   4       98.50       43.68     37.27 o
  16   3   4      164.08      167.59     22.42 o
  17   3   4      404.16      395.70     30.23 o
  18   3   4       72.44       65.87     24.62 o
 -21   4   4      183.68      139.65     24.21 o
 -20   4   4     1212.36     1060.73     55.85 o
 -19   4   4       49.03       49.32     16.16 o
 -18   4   4     1926.49     1988.95     54.29 o
 -17   4   4      593.40      606.67     34.68 o
 -16   4   4     5543.22     5886.60     88.27 o
 -15   4   4       39.10       28.78     11.64 o
 -14   4   4     6915.24     6756.04     65.58 o
 -13   4   4      101.40       73.32      9.89 o
 -12   4   4     6610.39     6333.02     57.96 o
 -11   4   4      768.31      715.94     15.63 o
 -10   4   4    12239.74    11802.97     59.95 o
  -9   4   4     5798.10     6145.49     81.87 o
  -8   4   4     8076.24     7655.66     66.20 o
  -7   4   4      483.47      459.03     16.47 o
  -6   4   4    18235.02    17852.64     78.81 o
  -5   4   4     1913.20     2099.61     27.70 o
  -4   4   4    14787.40    14432.86     99.39 o
  -3   4   4      316.07      339.00      9.49 o
  -2   4   4    16022.86    16141.48     68.45 o
  -1   4   4      106.36      106.93      7.30 o
   0   4   4     4586.08     4524.32     36.86 o
   1   4   4        9.47       25.33      6.11 o
   2   4   4     1595.31     1764.86     24.98 o
   3   4   4       70.84       86.09      9.06 o
   4   4   4     2296.78     2672.39     31.08 o
   5   4   4     3606.33     3890.13     44.29 o
   6   4   4    12123.82    12543.26     75.30 o
   7   4   4      110.52      109.70      9.34 o
   8   4   4     1008.84      876.31     21.94 o
   9   4   4       11.75       -2.84      7.34 o
  10   4   4     3574.64     3458.13     50.06 o
  11   4   4      341.88      305.46     16.34 o
  12   4   4     3016.17     3091.36     70.15 o
  13   4   4     2713.98     2692.10     68.91 o
  14   4   4     5465.45     5539.98    101.14 o
  15   4   4      283.40      289.21     27.46 o
  16   4   4     2992.14     3009.59     80.57 o
  17   4   4      142.80      168.04     31.94 o
  18   4   4     3290.96     3394.18    115.16 o
 -20   5   4      556.63      457.92     37.02 o
 -19   5   4      113.58      111.38     23.11 o
 -18   5   4      204.48      132.72     21.77 o
 -17   5   4       52.90       34.83     16.67 o
 -16   5   4     1164.38     1157.30     44.95 o
 -15   5   4       15.98       -3.80      9.15 o
 -14   5   4        5.32      -11.84     11.84 o
 -13   5   4       89.83       59.00     10.15 o
 -12   5   4      341.34      310.93     10.78 o
 -11   5   4       10.64        9.68      5.90 o
 -10   5   4     2215.49     2087.28     61.43 o
  -9   5   4      677.22      765.93     29.61 o
  -8   5   4     1845.02     1884.98     38.11 o
  -7   5   4        2.42       20.91     11.33 o
  -6   5   4    26543.67    28082.38    119.47 o
  -5   5   4     1679.23     1727.78     26.41 o
  -4   5   4    10305.16    10873.22     60.16 o
  -3   5   4      702.00      765.30     15.75 o
  -2   5   4    11843.43    12108.56     47.74 o
  -1   5   4     3112.45     3385.97     25.32 o
   0   5   4     3119.70     3040.97     25.20 o
   1   5   4      833.86      879.03     15.10 o
   2   5   4    34141.34    34405.45    172.33 o
   3   5   4     1790.42     2092.44     34.06 o
   4   5   4    29031.04    29245.67    115.04 o
   5   5   4     2466.99     2588.41     34.04 o
   6   5   4     1410.15     1166.92     25.58 o
   7   5   4      590.92      543.80     17.51 o
   8   5   4    14450.07    14000.69     86.05 o
   9   5   4      256.02      263.07     12.66 o
  10   5   4     1112.53      985.63     27.54 o
  11   5   4       53.14       32.54     15.36 o
  12   5   4     2824.54     2647.07     53.20 o
  13   5   4      589.17      612.33     35.40 o
  14   5   4     8489.26     8354.57    122.59 o
  15   5   4      497.17      446.70     32.95 o
  16   5   4      703.77      663.48     65.17 o
  17   5   4       23.83       18.05     25.62 o
  18   5   4       12.90       17.10     26.27 o
 -20   6   4     1567.39     1504.71     64.64 o
 -19   6   4       79.80       47.22     16.94 o
 -18   6   4      603.07      611.27     39.89 o
 -17   6   4       11.83       -1.46     17.51 o
 -16   6   4     4496.75     4462.49    110.03 o
 -15   6   4       77.03       57.54     24.02 o
 -14   6   4     1541.59     1623.76     34.68 o
 -13   6   4       43.72       43.48      3.95 o
 -12   6   4     5929.17     5575.01    109.80 o
 -11   6   4       12.34        7.98      8.01 o
 -10   6   4    11853.50    11135.36     97.86 o
  -9   6   4     2182.19     2347.30     45.89 o
  -8   6   4    11167.15    10596.70     89.82 o
  -7   6   4       28.71       26.26      6.85 o
  -6   6   4     7298.94     6969.81     64.57 o
  -5   6   4     2808.73     3246.21     34.98 o
  -4   6   4     6147.52     5968.02     36.76 o
  -3   6   4     5282.87     5778.50     39.28 o
  -2   6   4     2539.01     2484.28     25.44 o
  -1   6   4      501.81      490.96     11.79 o
   0   6   4     1481.28     1583.04     18.75 o
   1   6   4     1120.49     1240.23     17.58 o
   2   6   4       62.09       47.21      6.01 o
   3   6   4     1854.13     2049.11     23.26 o
   4   6   4      428.07      340.19     18.24 o
   5   6   4     3086.33     3355.06     53.60 o
   6   6   4    14608.46    14902.71    115.29 o
   7   6   4      140.98      178.29     13.57 o
   8   6   4     1647.50     1442.84     31.55 o
   9   6   4       26.58       37.40      8.24 o
  10   6   4     4503.71     4368.47     53.80 o
  11   6   4      516.46      508.25     24.30 o
  12   6   4     3306.22     3342.25     67.49 o
  13   6   4      123.70      134.67     21.72 o
  14   6   4     3248.16     3189.19     75.49 o
  15   6   4      376.28      298.37     42.78 o
  16   6   4     1239.08     1088.95     62.93 o
  17   6   4       14.82      -24.93     24.93 o
  18   6   4     3375.81     3688.26    120.59 o
 -20   7   4      943.42      897.73     52.45 o
 -19   7   4        6.08      -11.26     20.48 o
 -18   7   4      122.44      126.23     23.25 o
 -17   7   4      395.90      433.49     35.57 o
 -16   7   4      445.10      401.60     32.00 o
 -15   7   4        0.05       16.65     13.89 o
 -14   7   4      314.42      297.51     24.66 o
 -13   7   4      412.66      401.69     19.73 o
 -12   7   4      526.28      490.37     20.83 o
 -11   7   4     2773.06     2971.03     45.60 o
 -10   7   4      110.99       97.59     12.02 o
  -9   7   4     3689.44     3785.98     46.41 o
  -8   7   4     2397.85     2442.37     42.11 o
  -7   7   4      120.65      102.12     11.57 o
  -6   7   4     5692.44     5871.18     65.94 o
  -5   7   4      897.01      831.01     17.57 o
  -4   7   4     6844.40     6878.47     45.00 o
  -3   7   4     1214.39     1284.57     20.17 o
  -2   7   4    13113.90    13265.75     62.53 o
  -1   7   4     3639.04     4055.65     34.27 o
   0   7   4     3581.34     3453.97     30.35 o
   1   7   4     1445.21     1499.74     23.79 o
   2   7   4    14946.46    14722.74     81.69 o
   3   7   4     3412.26     4063.44     36.16 o
   4   7   4    30196.09    31063.36    174.95 o
   5   7   4     1924.31     2129.58     37.02 o
   6   7   4     8542.83     8471.37     87.94 o
   7   7   4      296.09      270.54     24.30 o
   8   7   4     9371.96     9139.24     95.96 o
   9   7   4       71.20       85.64     10.10 o
  10   7   4     4091.59     3990.14     64.73 o
  11   7   4     1211.11     1272.50     36.87 o
  12   7   4      254.52      192.33     16.44 o
  13   7   4       32.08       20.02     16.02 o
  14   7   4     1550.79     1624.58     71.74 o
  15   7   4       98.10       81.83     29.74 o
  16   7   4       17.44      -27.94     27.94 o
  17   7   4       51.51       51.59     19.46 o
 -19   8   4        1.58       27.24     19.84 o
 -18   8   4     2321.92     2469.73     80.15 o
 -17   8   4      158.19      150.57     26.49 o
 -16   8   4     4867.73     4927.70    105.30 o
 -15   8   4      229.58      227.68     28.77 o
 -14   8   4    13632.75    13559.55    179.48 o
 -13   8   4       93.05       72.26     13.18 o
 -12   8   4     5771.18     5613.67     60.24 o
 -11   8   4      232.58      246.22      9.94 o
 -10   8   4     6696.20     6456.53    148.24 o
  -9   8   4     1174.84     1172.85     50.66 o
  -8   8   4    11998.28    11779.86    162.14 o
  -7   8   4     1657.72     1611.30     33.91 o
  -6   8   4     8219.88     8067.49     60.11 o
  -5   8   4        9.77       43.35      8.29 o
  -4   8   4     6087.93     5881.87     46.11 o
  -3   8   4    12280.37    13634.24     71.52 o
  -2   8   4     1719.21     1624.98     24.20 o
  -1   8   4     6096.90     6349.41     50.27 o
   0   8   4    23520.75    25802.22     95.45 o
   1   8   4     1510.62     1517.32     37.91 o
   2   8   4       46.27       21.28      7.83 o
   3   8   4      459.77      515.29     14.07 o
   4   8   4       52.89      189.13     33.89 o
   5   8   4      107.88      110.21      9.38 o
   6   8   4      276.44      207.03     13.53 o
   7   8   4        1.49        9.37      7.84 o
   8   8   4     3406.88     3274.49     48.40 o
   9   8   4      542.07      533.42     23.74 o
  10   8   4     2566.81     2583.66     46.13 o
  11   8   4      961.62      982.49     28.34 o
  12   8   4     3044.72     3029.11     63.58 o
  13   8   4       37.85       -5.83     25.34 o
  14   8   4     1638.02     1632.83     61.29 o
  15   8   4      455.41      355.72     31.60 o
  16   8   4     3486.28     3480.36    105.11 o
  17   8   4       85.28       76.24     22.18 o
 -19   9   4      424.63      506.33     40.90 o
 -18   9   4        1.63        2.93     17.75 o
 -17   9   4       11.05      -14.46     19.59 o
 -16   9   4        5.68       -0.52     24.77 o
 -15   9   4       27.77       14.29     30.53 o
 -14   9   4      237.85      251.25     34.52 o
 -13   9   4       10.35       37.86     16.39 o
 -12   9   4       19.37        3.09     16.07 o
 -11   9   4     2947.85     3008.91     69.62 o
 -10   9   4       32.29       32.29     17.94 o
  -9   9   4      291.02      327.96     28.77 o
  -8   9   4     7903.95     8045.01    106.03 o
  -7   9   4      627.42      669.59     21.42 o
  -6   9   4     2955.28     2843.14     45.06 o
  -5   9   4      291.36      319.93     13.63 o
  -4   9   4     4446.19     4373.47     44.69 o
  -3   9   4      712.42      704.90     17.25 o
  -2   9   4     9474.43     9452.07     60.90 o
  -1   9   4       29.66       21.25      5.80 o
   0   9   4     7139.67     6883.45     56.00 o
   1   9   4     1652.11     1737.71     30.22 o
   2   9   4     4043.59     3874.74     45.29 o
   3   9   4        2.42        3.30      7.60 o
   4   9   4    10137.72     9871.06     63.10 o
   5   9   4      765.14      772.75     19.38 o
   6   9   4    10371.95    10270.82     69.34 o
   7   9   4      924.41      918.56     25.39 o
   8   9   4     1795.72     1732.21     34.85 o
   9   9   4       13.23        7.37      6.94 o
  10   9   4     8977.03     8743.19     88.26 o
  11   9   4     1396.28     1308.69     43.74 o
  12   9   4      192.64      193.59     18.79 o
  13   9   4       23.01       -7.00     18.57 o
  14   9   4       67.12        6.12     19.33 o
  15   9   4      164.45      200.83     26.92 o
  16   9   4       92.93       66.62     27.98 o
  17   9   4      191.36      133.11     24.44 o
 -18  10   4     3484.65     3174.84     93.94 o
 -17  10   4      392.38      376.92     40.14 o
 -16  10   4     4127.99     4196.45    116.28 o
 -15  10   4       46.73       23.23     15.59 o
 -14  10   4     5221.92     5036.48    139.39 o
 -13  10   4      233.69      222.21     23.49 o
 -12  10   4     1964.08     2045.75     61.14 o
 -11  10   4       22.43      -16.17     18.22 o
 -10  10   4     6558.91     6812.21    121.97 o
  -9  10   4     1767.03     1687.51     52.66 o
  -8  10   4     6340.57     6274.47     97.69 o
  -7  10   4     1938.02     1922.82     35.99 o
  -6  10   4     3129.09     2978.51     51.16 o
  -5  10   4     1272.25     1360.14     25.44 o
  -4  10   4     1569.95     1426.34     27.24 o
  -3  10   4      107.68      140.57     11.00 o
  -2  10   4       33.58       11.58      6.05 o
  -1  10   4       30.63       34.81      6.14 o
   0  10   4      852.39      937.28     66.75 o
   1  10   4       46.77       58.43      8.53 o
   2  10   4     1202.40     1346.76     28.70 o
   3  10   4     1933.86     1906.67     36.71 o
   4  10   4     1492.13     1466.49     24.57 o
   5  10   4       12.02       -0.21      6.74 o
   6  10   4     3396.73     3374.29     40.73 o
   7  10   4       91.61      102.13      9.38 o
   8  10   4     1544.78     1595.42     42.81 o
   9  10   4      414.61      403.17     24.88 o
  10  10   4     2064.13     2233.57     71.53 o
  11  10   4     1717.74     1762.11     63.16 o
  12  10   4     2906.49     2876.16     60.42 o
  13  10   4       63.38       35.81     17.81 o
  14  10   4     2556.93     2528.76     78.03 o
  15  10   4        2.43       -3.64     18.28 o
  16  10   4     2024.94     1887.82    110.54 o
 -18  11   4      257.60      228.68     29.19 o
 -17  11   4        0.30        7.54     21.96 o
 -16  11   4      413.67      398.51     40.10 o
 -15  11   4      102.39      144.22     22.71 o
 -14  11   4       32.16       32.71     16.97 o
 -13  11   4      600.24      540.54     32.78 o
 -12  11   4       45.59       29.16     19.73 o
 -11  11   4       50.69       53.69     18.24 o
 -10  11   4        6.21       23.65     16.35 o
  -9  11   4     4748.67     4511.16     87.96 o
  -8  11   4      153.88      158.16     17.53 o
  -7  11   4      198.27      181.97      9.76 o
  -6  11   4     7797.83     8259.99     89.94 o
  -5  11   4     1624.96     1647.62     29.30 o
  -4  11   4     7721.57     7782.07     63.01 o
  -3  11   4     1942.72     2091.18     34.06 o
  -2  11   4    10955.11    11399.11     91.51 o
  -1  11   4      505.05      503.52     15.29 o
   0  11   4    22760.72    23074.61    108.17 o
   1  11   4      837.32      972.69     23.20 o
   2  11   4    12233.33    12382.68     89.57 o
   3  11   4     4253.64     4555.65     55.32 o
   4  11   4     9505.66     9269.09     73.49 o
   5  11   4      211.48      249.12     13.68 o
   6  11   4     8807.46     8667.16     82.12 o
   7  11   4      279.21      253.35     12.92 o
   8  11   4     6552.14     6509.67     73.51 o
   9  11   4      578.74      576.57     26.36 o
  10  11   4     9923.05     9609.27    119.41 o
  11  11   4      698.18      588.84     31.42 o
  12  11   4     2091.17     2048.85     57.34 o
  13  11   4       37.07       24.59     21.21 o
  14  11   4      391.07      366.41     41.31 o
  15  11   4       32.37       43.23     24.85 o
  16  11   4       61.14       78.52     27.42 o
 -17  12   4      147.45       92.14     31.36 o
 -16  12   4     3127.98     3096.89    128.47 o
 -15  12   4       85.16       41.93     21.04 o
 -14  12   4     1744.59     1608.76    103.78 o
 -13  12   4      468.87      454.84     31.72 o
 -12  12   4     3134.96     3130.82     80.18 o
 -11  12   4     1451.60     1303.87     67.40 o
 -10  12   4    11789.77    11723.02    147.02 o
  -9  12   4      305.68      320.84     28.37 o
  -8  12   4     5470.80     5327.03     84.48 o
  -7  12   4       98.04      118.57     14.40 o
  -6  12   4     2249.92     2287.15     54.50 o
  -5  12   4     4120.49     4204.98     46.56 o
  -4  12   4     1355.19     1230.68     26.66 o
  -3  12   4     1937.62     1925.54     34.20 o
  -2  12   4      765.79      744.51     24.51 o
  -1  12   4      265.85      266.57     12.57 o
   0  12   4      997.33     1013.73     28.35 o
   1  12   4       29.29       15.64     10.32 o
   2  12   4      407.77      380.70     16.11 o
   3  12   4      329.19      324.20     18.06 o
   4  12   4       52.12       24.16      6.52 o
   5  12   4     1242.28     1211.66     23.66 o
   6  12   4     1330.98     1335.67     29.12 o
   7  12   4     1153.19     1134.06     31.08 o
   8  12   4     1078.81     1035.46     31.07 o
   9  12   4      295.04      298.74     27.22 o
  10  12   4     2329.60     2410.32     52.99 o
  11  12   4      338.46      368.26     38.93 o
  12  12   4     2464.90     2401.49     74.08 o
  13  12   4      356.86      273.29     48.30 o
  14  12   4     2075.14     2160.89     79.54 o
  15  12   4       81.04       66.47     21.61 o
 -17  13   4      144.91      185.93     39.01 o
 -16  13   4      125.85       90.37     29.47 o
 -15  13   4      126.40      110.13     27.15 o
 -14  13   4       64.41       73.39     19.50 o
 -13  13   4       11.13        0.09     19.19 o
 -12  13   4        1.95      -21.08     21.08 o
 -11  13   4      152.53      251.40     28.79 o
 -10  13   4     1609.17     1672.70     59.18 o
  -9  13   4      613.19      598.73     43.83 o
  -8  13   4     6313.44     6078.62    106.59 o
  -7  13   4     2207.56     2209.06     51.23 o
  -6  13   4      323.56      231.81     23.21 o
  -5  13   4      225.32      212.10     12.43 o
  -4  13   4      629.88      645.35     20.80 o
  -3  13   4       70.79       88.44     19.23 o
  -2  13   4     6434.69     6399.88     71.45 o
  -1  13   4     1153.84     1241.14     26.00 o
   0  13   4     4307.24     4184.50     58.08 o
   1  13   4      212.99      148.92     12.42 o
   2  13   4     2977.24     3030.86     43.81 o
   3  13   4    13499.14    12958.37     99.77 o
   4  13   4     8058.66     7896.07     76.64 o
   5  13   4     1970.33     1909.85     34.42 o
   6  13   4     8105.73     8060.72    106.47 o
   7  13   4     2357.93     2380.16     50.46 o
   8  13   4      186.11      203.26     18.60 o
   9  13   4      248.77      247.04     19.03 o
  10  13   4      291.75      330.13     21.31 o
  11  13   4       13.79       25.31     20.23 o
  12  13   4     1245.50     1295.41     45.60 o
  13  13   4       35.77       36.91     22.01 o
  14  13   4      937.16      995.69     56.53 o
 -16  14   4     2403.63     2277.00    118.74 o
 -15  14   4      224.21      148.30     26.32 o
 -14  14   4     3375.09     3433.89    114.59 o
 -13  14   4     1043.45     1021.86     50.89 o
 -12  14   4     1681.59     1643.54     62.14 o
 -11  14   4      556.40      587.32     46.72 o
 -10  14   4     2329.45     2432.79     72.64 o
  -9  14   4        9.99       14.75     24.18 o
  -8  14   4     2775.22     2796.80     75.82 o
  -7  14   4      275.96      330.36     25.94 o
  -6  14   4     4005.70     4018.59     66.15 o
  -5  14   4      930.07      989.04     33.69 o
  -4  14   4     1635.34     1581.70     36.82 o
  -3  14   4      221.60      204.39     23.83 o
  -2  14   4      421.02      448.90     25.57 o
  -1  14   4       17.03        8.38     10.49 o
   0  14   4     1390.12     1363.19     35.74 o
   1  14   4      163.03      149.25     16.90 o
   2  14   4     1215.61     1122.00     33.04 o
   3  14   4       50.07       52.89     12.46 o
   4  14   4       27.85       25.30     13.25 o
   5  14   4      470.16      484.77     25.31 o
   6  14   4       16.90       30.35     17.10 o
   7  14   4      473.15      514.16     25.78 o
   8  14   4     3011.07     2932.11     58.87 o
   9  14   4     2200.81     2333.12     53.80 o
  10  14   4      482.20      505.23     27.30 o
  11  14   4      328.12      364.44     24.58 o
  12  14   4     1363.36     1345.65     55.98 o
  13  14   4      167.41      209.24     26.41 o
 -15  15   4       36.52       -6.61     19.09 o
 -14  15   4        0.86       -6.38     23.38 o
 -13  15   4        7.89      -13.65     18.41 o
 -12  15   4        2.31        1.46     15.21 o
 -11  15   4       73.92      115.64     30.00 o
 -10  15   4      113.95       81.48     26.03 o
  -9  15   4        0.25      -20.35     20.35 o
  -8  15   4     4856.72     4685.75     90.50 o
  -7  15   4      527.90      559.51     33.84 o
  -6  15   4       39.35       71.31     14.22 o
  -5  15   4        3.02      -12.60     12.60 o
  -4  15   4     3828.46     4018.19     69.07 o
  -3  15   4      761.95      762.52     27.91 o
  -2  15   4     4976.86     4795.56     67.16 o
  -1  15   4     1074.42     1123.31     33.52 o
   0  15   4     1157.20     1171.49     34.93 o
   1  15   4        8.19      -12.33     12.33 o
   2  15   4     2129.26     2148.81     46.84 o
   3  15   4      310.56      351.18     20.73 o
   4  15   4     3209.48     3037.49     56.40 o
   5  15   4      763.59      711.16     28.74 o
   6  15   4     1688.95     1604.63     47.94 o
   7  15   4      397.71      447.75     26.78 o
   8  15   4     1894.29     1977.54     54.00 o
   9  15   4       11.55       34.44     14.37 o
  10  15   4     1519.63     1650.73     56.99 o
  11  15   4        8.44       49.90     18.36 o
  12  15   4      273.44      334.52     39.40 o
  13  15   4       18.12       17.08     21.18 o
 -14  16   4     1990.87     1845.27     71.60 o
 -13  16   4      903.16      875.12     49.90 o
 -12  16   4     2647.87     2806.79     84.45 o
 -11  16   4     1621.68     1943.45     84.47 o
 -10  16   4     2077.49     2286.32     78.37 o
  -9  16   4      298.34      206.78     23.05 o
  -8  16   4     2618.22     2701.36     71.51 o
  -7  16   4      253.27      262.04     26.19 o
  -6  16   4     3614.99     3635.80     79.96 o
  -5  16   4      275.05      280.10     21.44 o
  -4  16   4     1042.19     1068.92     38.68 o
  -3  16   4     5783.78     5383.95     83.12 o
  -2  16   4     1058.49     1038.97     33.70 o
  -1  16   4      251.52      208.11     17.07 o
   0  16   4        1.04      -13.08     13.08 o
   1  16   4        8.83        1.55     12.30 o
   2  16   4      334.93      263.70     19.15 o
   3  16   4      706.56      693.30     29.70 o
   4  16   4      160.28      168.91     17.37 o
   5  16   4      381.00      386.61     23.53 o
   6  16   4     1144.16     1255.22     39.53 o
   7  16   4      199.82      213.35     20.73 o
   8  16   4      870.98      841.18     42.88 o
   9  16   4       39.67       67.09     21.10 o
  10  16   4      399.71      444.09     37.39 o
  11  16   4       43.62       52.85     21.50 o
  12  16   4      881.94      845.97     53.14 o
 -13  17   4        0.01       31.34     21.27 o
 -12  17   4      177.72      210.79     29.67 o
 -11  17   4      178.72      130.10     29.69 o
 -10  17   4      402.55      417.90     45.72 o
  -9  17   4        9.11      -17.84     17.92 o
  -8  17   4     1034.76     1079.82     48.63 o
  -7  17   4      140.32      213.84     24.88 o
  -6  17   4     1449.82     1536.69     55.34 o
  -5  17   4      492.85      528.80     33.55 o
  -4  17   4     3162.50     3115.85     65.63 o
  -3  17   4      496.17      555.51     30.01 o
  -2  17   4     2568.48     2561.05     59.74 o
  -1  17   4      558.71      605.77     30.83 o
   0  17   4     3344.21     3360.48     61.70 o
   1  17   4     1069.58     1089.58     48.15 o
   2  17   4     3510.36     3613.09     65.02 o
   3  17   4       77.37       75.64     13.50 o
   4  17   4     3209.93     3146.58     61.55 o
   5  17   4      355.57      367.67     23.53 o
   6  17   4     1138.42     1205.05     45.08 o
   7  17   4      547.59      650.85     39.26 o
   8  17   4     2249.94     2216.14     69.17 o
   9  17   4      306.69      350.05     34.23 o
  10  17   4      724.30      717.38     48.01 o
 -11  18   4       98.73       54.45     31.67 o
 -10  18   4     2272.82     2089.23     69.28 o
  -9  18   4      101.13       44.73     42.19 o
  -8  18   4     2266.96     2288.46     70.44 o
  -7  18   4      247.52      219.90     25.38 o
  -6  18   4     1397.19     1373.80     53.53 o
  -5  18   4       25.44       15.02     16.57 o
  -4  18   4      697.99      743.59     39.92 o
  -3  18   4      510.59      583.83     31.27 o
  -2  18   4      202.45      198.90     20.36 o
  -1  18   4       27.85       23.94     16.81 o
   0  18   4      664.46      664.45     33.80 o
   1  18   4        0.68       -2.16     22.51 o
   2  18   4      406.85      316.83     23.32 o
   3  18   4        8.56       -6.98     14.34 o
   4  18   4       64.59       33.19     16.38 o
   5  18   4       86.57      120.13     21.15 o
   6  18   4       82.12       69.85     17.97 o
   7  18   4        0.35       10.83     19.76 o
   8  18   4       86.73       66.97     20.13 o
   9  18   4      330.26      409.57     37.47 o
  -9  19   4      777.07      884.27     47.49 o
  -8  19   4     1103.27     1185.81     53.29 o
  -7  19   4      140.03      175.19     34.71 o
  -6  19   4      367.34      393.04     32.98 o
  -5  19   4       74.85       50.70     18.37 o
  -4  19   4      773.04      713.53     41.03 o
  -3  19   4      229.99      167.36     22.11 o
  -2  19   4      754.65      745.82     35.87 o
  -1  19   4      889.22      893.44     38.86 o
   0  19   4     2364.80     2278.74     63.05 o
   1  19   4      849.43      806.78     39.79 o
   2  19   4     1862.20     1898.22     77.01 o
   3  19   4      955.50      920.50     45.17 o
   4  19   4      981.40      944.20     46.22 o
   5  19   4       83.17       75.45     18.63 o
   6  19   4     1286.08     1420.33     64.98 o
   7  19   4      225.11      216.55     28.55 o
  -7  20   4      714.21      711.38     45.07 o
  -6  20   4      814.80      865.00     46.21 o
  -5  20   4      170.17      214.79     29.45 o
  -4  20   4      960.88     1052.07     49.22 o
  -3  20   4       12.55        2.33     17.46 o
  -2  20   4       83.53       53.93     18.86 o
  -1  20   4       69.49       55.56     17.71 o
   0  20   4        0.58       26.69     18.92 o
   1  20   4        3.33       -0.79     19.21 o
   2  20   4       91.33       55.17     18.72 o
   3  20   4        9.52        6.69     29.16 o
   4  20   4      167.75      136.55     22.60 o
   5  20   4       27.78       13.29     23.75 o
 -21   0   5     1739.74     1732.89    175.39 o
 -19   0   5       34.04       -4.74     25.22 o
 -17   0   5       21.64        5.77     14.33 o
 -15   0   5        8.49       -5.95     30.25 o
 -13   0   5      193.06      160.66     21.21 o
 -11   0   5     5229.93     5162.62     70.79 o
  -9   0   5       54.89      125.26      9.12 o
  -7   0   5      433.26      611.04     19.18 o
  -5   0   5     1478.58     1396.79     24.29 o
  -3   0   5      517.75      615.74     21.67 o
  -1   0   5   164485.63   156026.16    360.37 o
   1   0   5    28562.21    27059.27    136.40 o
   3   0   5    33040.57    32624.21    128.34 o
   5   0   5    20288.52    19588.79    105.67 o
   7   0   5    17370.17    16373.25    202.50 o
   9   0   5    15908.23    15606.15    195.06 o
  11   0   5      214.87      156.46     25.24 o
  13   0   5      784.36      789.06     45.90 o
  15   0   5        0.11       26.92     23.65 o
  17   0   5      401.66      294.71     43.37 o
 -21   1   5     3533.05     3552.64    105.65 o
 -20   1   5       36.90        9.61     20.82 o
 -19   1   5     1609.96     1692.72     57.73 o
 -18   1   5      128.77      143.85     17.25 o
 -17   1   5     5019.17     5332.25     68.48 o
 -16   1   5      129.31       67.71     10.82 o
 -15   1   5     7635.84     7517.86     95.96 o
 -14   1   5      286.69      277.01     23.94 o
 -13   1   5     4022.44     3823.24     55.78 o
 -12   1   5       36.91       51.70      7.66 o
 -11   1   5     5636.81     5131.89     46.20 o
 -10   1   5      363.50      322.91      9.97 o
  -9   1   5     2919.90     2636.59     24.24 o
  -8   1   5       68.46      104.63     18.97 o
  -7   1   5     2910.23     2639.35     24.36 o
  -6   1   5      114.86      122.41      5.16 o
  -5   1   5      437.53      346.56     11.54 o
  -4   1   5       36.40       84.88      4.87 o
  -3   1   5    57376.45    57170.10    214.95 o
  -2   1   5       92.58       99.97      6.65 o
  -1   1   5    77034.17    78815.63    129.99 o
   0   1   5     3047.90     3222.51     24.05 o
   1   1   5    40529.22    41309.29    165.87 o
   2   1   5     6716.07     7038.59     42.78 o
   3   1   5     2435.68     2179.78     20.50 o
   4   1   5      170.56      205.00      7.71 o
   5   1   5     3698.78     3702.87     30.21 o
   6   1   5      123.93      161.10      9.53 o
   7   1   5     3479.22     3296.86     44.57 o
   8   1   5     1402.77     1606.58     33.17 o
   9   1   5     7739.46     7654.86     77.60 o
  10   1   5      646.71      701.16     25.43 o
  11   1   5     1476.62     1560.05     44.63 o
  12   1   5        0.02       18.29     14.01 o
  13   1   5     7434.94     7630.42    104.85 o
  14   1   5       19.59      -10.75     14.56 o
  15   1   5     8108.32     8217.61    119.25 o
  16   1   5      132.15      102.04     19.36 o
  17   1   5     1342.59     1343.20     53.09 o
  18   1   5       60.19        7.06     18.26 o
 -21   2   5      378.54      325.42     35.09 o
 -20   2   5       28.07      -25.05     25.05 o
 -19   2   5       11.87        5.09     15.81 o
 -18   2   5       55.99       32.55     13.75 o
 -17   2   5       12.22      -13.04     13.04 o
 -16   2   5     1993.67     1740.50     39.81 o
 -15   2   5     3257.79     3099.48     61.74 o
 -14   2   5     2261.52     2224.18     72.54 o
 -13   2   5     5189.47     5042.10     50.81 o
 -12   2   5      772.37      808.51     22.04 o
 -11   2   5     8555.09     8564.84     64.17 o
 -10   2   5      541.31      599.84     18.24 o
  -9   2   5    18590.41    18304.46    133.79 o
  -8   2   5     4991.55     5687.96     46.65 o
  -7   2   5    21934.39    21685.24     73.97 o
  -6   2   5     1367.37     1533.03     16.14 o
  -5   2   5     9147.41     9209.55     36.44 o
  -4   2   5     2302.35     2442.23     19.63 o
  -3   2   5     1484.47     1454.53     15.67 o
  -2   2   5       46.93       73.32      4.67 o
  -1   2   5    24137.91    24656.03    191.57 o
   0   2   5      441.85      451.93     13.60 o
   1   2   5    13775.86    13711.14     67.11 o
   2   2   5      245.00      273.25      7.13 o
   3   2   5    19883.55    19441.01     81.91 o
   4   2   5     1211.69     1176.21     17.40 o
   5   2   5    19725.95    19364.73     72.94 o
   6   2   5     1000.08      995.43     19.59 o
   7   2   5     3342.16     3031.03     39.79 o
   8   2   5       50.92       28.55      8.92 o
   9   2   5     4125.01     3940.45     86.54 o
  10   2   5      958.71      990.86     36.51 o
  11   2   5      187.67      167.61     22.34 o
  12   2   5      698.16      706.47     36.60 o
  13   2   5        0.48      -16.18     18.16 o
  14   2   5        5.24      -12.33     17.97 o
  15   2   5        9.18        1.00     22.44 o
  16   2   5     1670.45     1604.11     55.74 o
  17   2   5      715.12      778.38     41.08 o
  18   2   5      118.76      105.78     27.14 o
 -21   3   5     2429.74     2217.73     84.22 o
 -20   3   5        0.61       -8.33     18.78 o
 -19   3   5     3276.42     3254.99     78.42 o
 -18   3   5      457.49      445.45     26.57 o
 -17   3   5     3205.09     3386.80     65.48 o
 -16   3   5       17.31       45.63     18.83 o
 -15   3   5    18594.62    18301.88    131.57 o
 -14   3   5      903.71      866.62     24.88 o
 -13   3   5    15793.13    15328.20     99.51 o
 -12   3   5     1874.25     1984.06     42.39 o
 -11   3   5    23203.72    22960.65    157.39 o
 -10   3   5      339.36      348.78     12.18 o
  -9   3   5    11006.78    10600.52     63.89 o
  -8   3   5      559.78      787.77     23.18 o
  -7   3   5     8083.13     7715.85     46.77 o
  -6   3   5     1886.74     2195.67     24.65 o
  -5   3   5        2.99       39.10      4.94 o
  -4   3   5      656.65      825.42     13.08 o
  -3   3   5     1950.11     1797.08     20.43 o
  -2   3   5      775.74      713.16     11.40 o
  -1   3   5    20219.46    21140.02    119.84 o
   0   3   5      518.76      450.05     11.34 o
   1   3   5      302.72      433.72     12.41 o
   2   3   5       84.85      131.27      5.29 o
   3   3   5     1658.23     1597.37     19.21 o
   4   3   5      392.90      459.10     11.18 o
   5   3   5     4432.00     4226.99     39.81 o
   6   3   5      698.55      673.30     17.35 o
   7   3   5     3813.20     3665.98     43.86 o
   8   3   5     4273.61     4526.54     55.69 o
   9   3   5     7371.22     7277.94     73.61 o
  10   3   5     2977.82     3210.73     61.64 o
  11   3   5     5233.07     5112.99     88.92 o
  12   3   5      580.86      566.47     32.43 o
  13   3   5     4801.75     4910.34     94.40 o
  14   3   5       24.46       -6.66     16.65 o
  15   3   5      888.36      947.76     45.84 o
  16   3   5      527.17      522.49     36.86 o
  17   3   5     1812.96     1856.95     72.26 o
  18   3   5        4.79        2.67     20.07 o
 -21   4   5      218.47      194.41     36.13 o
 -20   4   5      295.01      264.84     30.11 o
 -19   4   5        0.37      -10.45     16.26 o
 -18   4   5       25.06        6.13     13.07 o
 -17   4   5      105.90       93.87     16.78 o
 -16   4   5     2498.90     2474.11     63.03 o
 -15   4   5      601.97      656.06     25.64 o
 -14   4   5        0.94       11.38      8.91 o
 -13   4   5      199.20      199.17     24.11 o
 -12   4   5       24.46       25.59     16.09 o
 -11   4   5     4532.02     4459.62     37.79 o
 -10   4   5      155.73      160.81     10.30 o
  -9   4   5     5346.72     5174.99     49.30 o
  -8   4   5      293.19      310.03     14.47 o
  -7   4   5    12128.56    11953.92    105.13 o
  -6   4   5     1361.56     1489.91     23.62 o
  -5   4   5    16281.11    16936.85     71.20 o
  -4   4   5     2836.07     2858.22     27.66 o
  -3   4   5     8434.87     8691.32     43.16 o
  -2   4   5     1306.82     1275.11     15.44 o
  -1   4   5     5418.44     5320.34     34.93 o
   0   4   5      236.41      261.71      8.49 o
   1   4   5    13554.84    13521.40     63.06 o
   2   4   5      537.61      575.73     12.45 o
   3   4   5    21168.48    20531.94     77.02 o
   4   4   5      424.83      453.74     14.21 o
   5   4   5    12280.02    12315.98     81.56 o
   6   4   5     5343.85     5623.30     48.84 o
   7   4   5    11042.04    11294.70     77.18 o
   8   4   5      411.68      436.54     21.05 o
   9   4   5     3573.92     3570.21     58.73 o
  10   4   5      619.60      578.96     26.09 o
  11   4   5     1987.03     1979.64     46.95 o
  12   4   5      503.10      531.42     31.49 o
  13   4   5      764.44      788.74     39.95 o
  14   4   5      412.04      448.92     32.98 o
  15   4   5       54.89       21.03     17.84 o
  16   4   5     2063.43     2037.97     83.64 o
  17   4   5       23.86       10.82     21.27 o
  18   4   5        0.48       -5.05     28.41 o
 -20   5   5        0.13      -10.47     22.37 o
 -19   5   5     3510.46     3371.60    162.77 o
 -18   5   5       97.84       47.68     17.47 o
 -17   5   5     4719.96     4728.71     90.09 o
 -16   5   5      164.58      182.24     20.69 o
 -15   5   5      495.55      606.28     31.07 o
 -14   5   5      532.18      416.58     21.70 o
 -13   5   5      440.76      387.65     15.49 o
 -12   5   5      354.12      391.69     15.67 o
 -11   5   5    18763.81    18687.57    210.31 o
 -10   5   5     1780.03     1987.32     35.76 o
  -9   5   5    11561.75    11292.77     87.39 o
  -8   5   5      823.71      953.15     26.22 o
  -7   5   5     4668.59     4431.12     65.24 o
  -6   5   5      496.19      571.95     16.91 o
  -5   5   5       90.38      215.48     11.26 o
  -4   5   5      347.22      399.68     10.82 o
  -3   5   5      100.42      133.29      7.01 o
  -2   5   5     2236.37     2404.89     22.61 o
  -1   5   5     1027.91     1174.54     21.42 o
   0   5   5      462.33      507.08     14.04 o
   1   5   5     1591.11     1552.96     23.44 o
   2   5   5     1392.05     1591.49     20.21 o
   3   5   5      340.99      299.76     22.51 o
   4   5   5      448.09      530.01     22.63 o
   5   5   5    26901.74    26918.90    145.61 o
   6   5   5     2498.38     2877.14     42.44 o
   7   5   5    13297.04    13298.89     92.67 o
   8   5   5       22.08       21.18      9.76 o
   9   5   5     5653.40     5881.80     70.02 o
  10   5   5       20.15       -1.63     11.51 o
  11   5   5     4617.31     4793.87     72.68 o
  12   5   5       15.17      -17.41     17.41 o
  13   5   5    11607.88    11785.81    144.60 o
  14   5   5       37.29       39.03     17.59 o
  15   5   5     2788.01     2942.58     97.67 o
  16   5   5      187.66      170.39     31.20 o
  17   5   5     4045.78     3912.67    120.18 o
  18   5   5       24.95       36.26     23.08 o
 -20   6   5       17.83        2.62     21.63 o
 -19   6   5       24.82        8.53     16.38 o
 -18   6   5        1.47        0.92     16.08 o
 -17   6   5        0.50       17.55     17.95 o
 -16   6   5       18.71       34.56     17.12 o
 -15   6   5       20.92        2.83     11.21 o
 -14   6   5      263.09      204.28     36.35 o
 -13   6   5        2.96       11.81      7.22 o
 -12   6   5      106.90       97.45     11.74 o
 -11   6   5     2926.95     3115.55     56.45 o
 -10   6   5      270.69      249.97     17.16 o
  -9   6   5       93.67       90.41     11.25 o
  -8   6   5       35.44       22.39      8.96 o
  -7   6   5     3733.12     3950.56     70.65 o
  -6   6   5     1058.02     1072.57     25.14 o
  -5   6   5    22202.83    23227.95    102.69 o
  -4   6   5        0.45       -5.06      5.06 o
  -3   6   5     8501.54     8446.88     51.26 o
  -2   6   5      311.65      319.90      8.67 o
  -1   6   5    22038.00    21684.97     88.55 o
   0   6   5      933.62      960.05     16.23 o
   1   6   5    23245.44    22583.82    103.70 o
   2   6   5     1402.94     1406.87     19.91 o
   3   6   5    21987.86    21214.57    107.46 o
   4   6   5      967.53      967.39     29.50 o
   5   6   5      227.46       91.88     13.70 o
   6   6   5     1669.42     1785.63     43.47 o
   7   6   5     7935.17     7759.92     78.27 o
   8   6   5       28.81       51.93      9.10 o
   9   6   5     3223.52     3046.98     46.00 o
  10   6   5      233.45      252.32     17.97 o
  11   6   5     2635.12     2472.71     53.05 o
  12   6   5      135.80      117.48     15.08 o
  13   6   5     1227.40     1227.98     39.83 o
  14   6   5      151.40      180.87     30.55 o
  15   6   5      176.93      242.54     34.44 o
  16   6   5      467.20      422.50     66.31 o
  17   6   5      145.28      124.53     28.11 o
 -20   7   5      177.84      157.16     32.00 o
 -19   7   5     3689.42     3709.85     97.99 o
 -18   7   5       22.01       16.89     17.43 o
 -17   7   5     5513.53     5589.56    112.62 o
 -16   7   5       24.07       49.92     17.44 o
 -15   7   5     6166.99     6103.34     99.02 o
 -14   7   5      899.73      843.71     50.06 o
 -13   7   5     7639.47     7366.67    104.82 o
 -12   7   5     1231.81     1190.70     27.82 o
 -11   7   5     6918.63     6679.14     87.85 o
 -10   7   5       31.24       21.22      8.20 o
  -9   7   5     7390.11     7166.14     80.72 o
  -8   7   5      714.72      780.29     27.03 o
  -7   7   5     9344.93     9498.87     91.23 o
  -6   7   5       45.16       57.90      8.34 o
  -5   7   5     4733.29     4723.47     38.41 o
  -4   7   5     1373.05     1406.18     22.88 o
  -3   7   5      285.47      353.22     18.08 o
  -2   7   5     5387.00     5625.71     69.27 o
  -1   7   5        0.23       28.19      7.82 o
   0   7   5        1.15       12.68      6.18 o
   1   7   5     1509.01     1318.01     22.89 o
   2   7   5     4989.76     5342.52     43.41 o
   3   7   5     1213.90     1169.88     21.57 o
   4   7   5       12.02       20.61     13.42 o
   5   7   5     4305.71     4185.68     57.54 o
   6   7   5     2357.72     2567.01     59.72 o
   7   7   5     6508.03     6466.67     81.16 o
   8   7   5     4076.26     4205.31    106.04 o
   9   7   5     3946.92     3919.91     52.89 o
  10   7   5     2027.40     2003.09     43.70 o
  11   7   5     6517.41     6555.17     80.22 o
  12   7   5        8.84      -11.95     15.42 o
  13   7   5     3152.66     2984.35     93.93 o
  14   7   5       21.26        1.51     24.12 o
  15   7   5      414.45      372.88     38.31 o
  16   7   5       31.29        7.22     22.77 o
  17   7   5     2852.55     2832.88    105.50 o
 -19   8   5      213.74      160.18     26.08 o
 -18   8   5       47.56      121.58     24.18 o
 -17   8   5       61.71       73.60     20.07 o
 -16   8   5      416.17      349.38     35.66 o
 -15   8   5     1299.10     1212.64     47.31 o
 -14   8   5       62.05      108.93     20.23 o
 -13   8   5     3850.71     3708.79     78.17 o
 -12   8   5      718.45      703.58     24.91 o
 -11   8   5      451.39      498.89     17.54 o
 -10   8   5        0.39        1.91      8.96 o
  -9   8   5    13259.30    13385.35    107.52 o
  -8   8   5      282.28      263.44     19.93 o
  -7   8   5     9110.50     8857.30    122.57 o
  -6   8   5        2.03        7.68      8.85 o
  -5   8   5    13353.19    13283.97     72.39 o
  -4   8   5        6.32        6.71      5.58 o
  -3   8   5    14783.94    15009.78     76.79 o
  -2   8   5     1187.32     1417.46     26.42 o
  -1   8   5     6757.45     6709.91     51.39 o
   0   8   5      183.91      213.55     13.31 o
   1   8   5     1370.66     1349.10     25.02 o
   2   8   5     1688.88     1838.42     29.61 o
   3   8   5    11868.46    11784.76     63.96 o
   4   8   5     1187.66     1238.57     22.46 o
   5   8   5     8595.78     8264.09     60.63 o
   6   8   5       68.81       90.56     10.17 o
   7   8   5     5229.91     5119.04     61.83 o
   8   8   5       89.47       68.21     12.59 o
   9   8   5      740.71      696.13     28.21 o
  10   8   5        0.13       -8.45     10.59 o
  11   8   5     3885.17     3910.47     62.02 o
  12   8   5        7.24      -14.66     15.51 o
  13   8   5      354.13      288.19     34.06 o
  14   8   5        9.35      -18.19     18.19 o
  15   8   5       20.70        7.46     18.85 o
  16   8   5       61.55       91.29     21.74 o
  17   8   5       23.15       21.15     22.99 o
 -19   9   5     1499.82     1706.84     69.40 o
 -18   9   5       65.54       56.63     19.37 o
 -17   9   5      924.54     1051.51     52.53 o
 -16   9   5      242.82      195.00     27.09 o
 -15   9   5     8187.98     8313.33    124.98 o
 -14   9   5     3361.75     3471.47     80.24 o
 -13   9   5    13845.38    13859.35    155.43 o
 -12   9   5      620.97      570.19     38.30 o
 -11   9   5     1876.25     1790.45     60.42 o
 -10   9   5      168.32      159.80     15.04 o
  -9   9   5     2227.35     2165.88     41.79 o
  -8   9   5     2092.74     2118.22     44.89 o
  -7   9   5     4886.45     4661.20     43.35 o
  -6   9   5      233.09      237.49     17.74 o
  -5   9   5     6510.21     6543.39     55.08 o
  -4   9   5      718.57      670.37     17.49 o
  -3   9   5      330.97      280.18     12.13 o
  -2   9   5     2954.19     3093.87     35.49 o
  -1   9   5      152.50      197.83     11.57 o
   0   9   5     1107.79     1148.80     23.17 o
   1   9   5     2067.68     2004.57     32.15 o
   2   9   5     1721.62     1846.67     31.47 o
   3   9   5     3793.58     3776.82     43.89 o
   4   9   5      400.86      476.42     16.43 o
   5   9   5     2871.01     2791.06     36.06 o
   6   9   5     1268.15     1365.86     26.88 o
   7   9   5     5086.00     5065.30     61.81 o
   8   9   5       84.15       67.60     11.69 o
   9   9   5     2081.31     1984.31     40.97 o
  10   9   5     1276.47     1310.04     34.84 o
  11   9   5     4051.71     3977.88     68.86 o
  12   9   5       70.60       34.33     13.58 o
  13   9   5     1210.05     1273.20     53.12 o
  14   9   5        5.21       -0.81     17.54 o
  15   9   5     2558.11     2444.48     78.46 o
  16   9   5      530.88      590.25     42.44 o
 -18  10   5       10.14       27.33     20.26 o
 -17  10   5       47.73       15.96     20.62 o
 -16  10   5      100.60      162.88     29.01 o
 -15  10   5      699.81      741.93     40.49 o
 -14  10   5     1024.38     1062.80     54.53 o
 -13  10   5     3060.61     3106.04     89.18 o
 -12  10   5        4.70      -14.74     19.65 o
 -11  10   5      402.77      300.54     28.09 o
 -10  10   5      416.30      364.99     45.13 o
  -9  10   5       33.69       23.69      7.62 o
  -8  10   5     2928.76     3068.91     54.97 o
  -7  10   5     6295.80     6255.87     79.07 o
  -6  10   5     2207.06     2317.32     37.40 o
  -5  10   5     9666.50     9612.79     69.85 o
  -4  10   5        0.90       -6.88      6.88 o
  -3  10   5    15728.93    16187.02     84.47 o
  -2  10   5      864.11      859.32     21.63 o
  -1  10   5    10495.11    10451.75     72.31 o
   0  10   5      636.63      683.66     19.56 o
   1  10   5     2086.28     1929.96     35.39 o
   2  10   5     4602.48     4771.88     53.02 o
   3  10   5     5336.18     5460.27     55.10 o
   4  10   5     2765.26     2688.86     32.55 o
   5  10   5     1980.74     1961.81     30.90 o
   6  10   5      902.25      900.87     22.20 o
   7  10   5     4824.46     4890.27     51.82 o
   8  10   5     1326.79     1281.09     30.13 o
   9  10   5     4216.88     4111.92     57.32 o
  10  10   5      511.09      478.87     28.88 o
  11  10   5     4277.58     4232.63     72.18 o
  12  10   5        4.39       -4.85     17.49 o
  13  10   5      225.75      214.65     25.13 o
  14  10   5       13.20       10.70     25.52 o
  15  10   5      104.34       60.99     24.38 o
  16  10   5       47.37       20.49     24.13 o
 -18  11   5      244.75      200.41     38.73 o
 -17  11   5     2093.14     2050.92    106.96 o
 -16  11   5      221.76      181.44     39.79 o
 -15  11   5     4778.90     4911.22    118.56 o
 -14  11   5      484.68      470.37     38.94 o
 -13  11   5     2377.27     2673.09     85.19 o
 -12  11   5        8.59      -17.26     25.01 o
 -11  11   5      148.58      141.04     23.58 o
 -10  11   5      213.72      170.55     45.64 o
  -9  11   5     2629.44     2599.05     67.88 o
  -8  11   5      236.81      249.21     24.65 o
  -7  11   5     4609.52     4667.86     85.57 o
  -6  11   5     1565.03     1685.34     29.71 o
  -5  11   5     1382.52     1360.19     28.11 o
  -4  11   5      475.95      443.16     16.73 o
  -3  11   5      187.38      180.72     12.09 o
  -2  11   5      213.34      196.72     10.28 o
  -1  11   5     3353.21     3300.09     43.10 o
   0  11   5     1298.82     1262.92     27.26 o
   1  11   5     1691.26     1578.40     31.70 o
   2  11   5     4867.91     5019.89     57.23 o
   3  11   5     1883.59     1817.50     33.62 o
   4  11   5        4.24       13.43      8.83 o
   5  11   5     7326.56     7327.35     61.14 o
   6  11   5        3.54       19.23      9.75 o
   7  11   5     6654.82     6679.52     60.81 o
   8  11   5     1369.75     1363.86     34.44 o
   9  11   5     5946.66     6062.28     73.60 o
  10  11   5       43.86       56.90     25.92 o
  11  11   5     2154.41     2116.65     57.27 o
  12  11   5      729.11      767.94     38.36 o
  13  11   5     1405.26     1526.68     73.46 o
  14  11   5      381.22      319.98     39.90 o
  15  11   5     2522.43     2472.02     98.34 o
 -17  12   5        0.23      -31.36     31.36 o
 -16  12   5      333.45      369.35     94.42 o
 -15  12   5       39.33       18.56     21.80 o
 -14  12   5       73.04       22.65     29.57 o
 -13  12   5      459.38      446.31     33.80 o
 -12  12   5       79.78      105.98     24.64 o
 -11  12   5     2411.82     2462.10     71.52 o
 -10  12   5       58.83       81.76     21.52 o
  -9  12   5     3602.00     3863.78     85.42 o
  -8  12   5      358.05      410.04     21.58 o
  -7  12   5     9022.98     9385.26    114.14 o
  -6  12   5       11.05       16.85      6.73 o
  -5  12   5     1409.03     1484.15     29.32 o
  -4  12   5     1128.35     1164.02     26.75 o
  -3  12   5     6367.76     6558.99     69.28 o
  -2  12   5      105.36       90.15      7.85 o
  -1  12   5     9385.94     9437.11     84.12 o
   0  12   5      828.79      784.84     25.60 o
   1  12   5     9100.82     8890.27     77.71 o
   2  12   5     6154.54     6126.84     82.65 o
   3  12   5     7934.39     7779.50     79.11 o
   4  12   5      114.73      123.27     11.25 o
   5  12   5     4309.19     4117.19     54.99 o
   6  12   5      243.66      232.71     12.29 o
   7  12   5      655.04      562.65     26.52 o
   8  12   5       19.80        6.17     13.85 o
   9  12   5        2.90       -9.33     17.46 o
  10  12   5       98.19       89.34     22.54 o
  11  12   5      341.19      303.66     22.82 o
  12  12   5       65.80       35.10     19.76 o
  13  12   5      242.81      218.55     28.79 o
  14  12   5       17.28      -14.50     23.02 o
 -17  13   5      891.97     1071.66     81.98 o
 -16  13   5        0.87      -28.32     28.32 o
 -15  13   5     2067.06     2178.95     73.84 o
 -14  13   5       60.84       67.88     18.62 o
 -13  13   5     2242.62     2285.16     80.51 o
 -12  13   5     1223.72     1161.22     51.75 o
 -11  13   5     1715.27     1760.82     62.78 o
 -10  13   5     1114.46     1013.95     47.95 o
  -9  13   5     3631.10     3762.25    103.47 o
  -8  13   5        1.98       16.47     19.64 o
  -7  13   5     2559.40     2499.83     52.31 o
  -6  13   5        3.58       -1.67      7.89 o
  -5  13   5     1508.40     1452.03     30.13 o
  -4  13   5      279.74      323.76     16.50 o
  -3  13   5      201.66      308.12     19.12 o
  -2  13   5     1079.67     1100.52     23.40 o
  -1  13   5      120.05      128.34     13.56 o
   0  13   5        0.35       13.98     11.04 o
   1  13   5      167.28      151.15     16.12 o
   2  13   5     7809.32     7599.26    101.03 o
   3  13   5      145.58      149.74     19.34 o
   4  13   5      464.88      542.46     21.61 o
   5  13   5      128.22      128.82     12.59 o
   6  13   5     1502.02     1552.84     40.59 o
   7  13   5     2560.17     2464.66     54.37 o
   8  13   5      146.40      117.62     14.85 o
   9  13   5     1685.75     1633.75     46.71 o
  10  13   5       71.14       51.73     13.94 o
  11  13   5     1446.65     1396.08     52.04 o
  12  13   5       77.89       91.41     27.12 o
  13  13   5     2078.05     1987.39     61.18 o
  14  13   5      473.68      485.27     41.83 o
 -16  14   5       38.08       49.96     23.63 o
 -15  14   5       81.14       77.39     22.37 o
 -14  14   5      280.17      315.16     32.21 o
 -13  14   5      261.98      267.73     29.33 o
 -12  14   5      180.12      151.58     21.84 o
 -11  14   5     1926.94     1868.66     66.01 o
 -10  14   5     1222.37     1186.95     61.87 o
  -9  14   5    11538.12    11029.48    181.12 o
  -8  14   5      742.64      725.77     41.78 o
  -7  14   5     5821.46     5699.83     94.88 o
  -6  14   5      381.20      310.49     20.73 o
  -5  14   5      854.49      888.85     27.70 o
  -4  14   5      307.07      321.77     22.54 o
  -3  14   5     7546.76     7378.47     79.80 o
  -2  14   5     1646.44     1654.89     38.93 o
  -1  14   5     2832.63     2799.98     50.25 o
   0  14   5     1118.13     1114.82     32.49 o
   1  14   5     3031.49     2928.78     49.21 o
   2  14   5      809.04      838.31     29.54 o
   3  14   5     2338.76     2313.50     47.28 o
   4  14   5        1.11       -2.14      9.68 o
   5  14   5    13648.80    13450.43    141.70 o
   6  14   5      109.59      144.85     22.29 o
   7  14   5     2302.52     2290.19     51.25 o
   8  14   5       33.46       15.82     12.68 o
   9  14   5      108.95      104.33     16.64 o
  10  14   5       16.67       14.55     14.35 o
  11  14   5      451.10      521.19     36.84 o
  12  14   5      227.85      225.32     27.08 o
  13  14   5      505.49      509.60     38.11 o
 -15  15   5      276.76      308.93     33.23 o
 -14  15   5        1.24       -5.42     18.64 o
 -13  15   5     2484.12     2604.09     82.01 o
 -12  15   5      330.77      341.42     33.02 o
 -11  15   5     4449.96     4492.73    181.88 o
 -10  15   5      474.60      536.55     44.95 o
  -9  15   5     3532.13     3632.92     94.07 o
  -8  15   5     1123.40     1019.02     49.30 o
  -7  15   5      456.14      467.37     31.45 o
  -6  15   5      138.51       80.47     16.62 o
  -5  15   5        6.62       -1.58     11.62 o
  -4  15   5      132.70      128.57     13.94 o
  -3  15   5        3.81        3.48     10.27 o
  -2  15   5      194.87      200.30     16.31 o
  -1  15   5      898.73      828.75     29.86 o
   0  15   5      478.37      524.15     24.69 o
   1  15   5       61.77       37.01     12.11 o
   2  15   5      324.87      291.58     19.07 o
   3  15   5     2757.73     2594.29     51.84 o
   4  15   5      540.72      441.07     24.67 o
   5  15   5      251.77      317.99     20.48 o
   6  15   5       51.85       39.15     14.11 o
   7  15   5     2897.72     2929.48     68.04 o
   8  15   5       40.31       54.15     17.53 o
   9  15   5     2188.94     2149.51     60.90 o
  10  15   5      777.27      780.41     39.47 o
  11  15   5     3191.92     3270.89     77.66 o
  12  15   5      298.73      304.95     37.47 o
 -14  16   5        1.82       -2.98     21.26 o
 -13  16   5      410.07      401.79     46.13 o
 -12  16   5        1.54      -25.36     32.25 o
 -11  16   5     1332.08     1458.13     75.11 o
 -10  16   5      563.51      616.61     43.50 o
  -9  16   5      532.50      494.63     39.37 o
  -8  16   5      980.44      969.14     44.50 o
  -7  16   5     2132.95     2065.40     62.17 o
  -6  16   5     1134.64     1216.69     47.71 o
  -5  16   5     1800.65     1858.75     49.10 o
  -4  16   5     3242.70     3200.27     64.41 o
  -3  16   5     1949.69     1942.01     44.85 o
  -2  16   5     1551.74     1500.50     40.11 o
  -1  16   5     2540.39     2397.36     50.15 o
   0  16   5     1681.71     1578.71     41.56 o
   1  16   5     4138.18     3952.47     65.30 o
   2  16   5        2.37       11.71     13.91 o
   3  16   5     1456.52     1499.35     41.43 o
   4  16   5      105.11       70.07     13.63 o
   5  16   5     2576.51     2443.35     61.91 o
   6  16   5     1207.24     1190.18     49.55 o
   7  16   5     1016.08     1051.26     47.17 o
   8  16   5      227.89      225.66     25.26 o
   9  16   5      545.42      567.58     35.64 o
  10  16   5       61.95       75.83     19.78 o
  11  16   5      172.75      172.22     22.57 o
 -12  17   5      198.35      233.36     31.41 o
 -11  17   5     1537.06     1559.96     68.62 o
 -10  17   5      559.46      641.34     45.07 o
  -9  17   5     1487.35     1491.61     56.82 o
  -8  17   5       85.02       85.79     20.80 o
  -7  17   5     1312.78     1408.17     53.78 o
  -6  17   5       32.09       13.46     16.80 o
  -5  17   5      629.65      650.43     36.37 o
  -4  17   5     1065.66     1036.58     39.06 o
  -3  17   5      906.23      887.77     36.57 o
  -2  17   5       14.19        5.85     12.16 o
  -1  17   5      125.18      102.33     17.50 o
   0  17   5       23.54        8.20     11.87 o
   1  17   5      591.55      567.40     30.51 o
   2  17   5       28.75        2.61     13.05 o
   3  17   5     1606.63     1537.84     49.72 o
   4  17   5       17.32       22.50     14.78 o
   5  17   5     1281.54     1320.81     47.58 o
   6  17   5      641.67      579.10     36.74 o
   7  17   5      733.88      779.72     42.23 o
   8  17   5      314.67      335.03     29.63 o
   9  17   5     1466.31     1512.35     59.32 o
  10  17   5      129.46       78.44     21.27 o
 -11  18   5      667.65      596.90     46.15 o
 -10  18   5      110.77      110.61     25.60 o
  -9  18   5      230.72      260.54     27.41 o
  -8  18   5       67.90       68.60     20.74 o
  -7  18   5      303.89      347.04     29.92 o
  -6  18   5      625.72      615.84     37.14 o
  -5  18   5      860.73      786.68     41.50 o
  -4  18   5      733.36      796.52     45.06 o
  -3  18   5     2206.89     2121.95     56.65 o
  -2  18   5      400.71      404.62     25.90 o
  -1  18   5     2650.47     2539.35     61.49 o
   0  18   5      608.45      631.96     29.46 o
   1  18   5     1760.42     1815.18     58.78 o
   2  18   5      146.88      148.37     22.35 o
   3  18   5     1127.88     1231.08     49.43 o
   4  18   5      303.09      274.48     24.09 o
   5  18   5     3282.36     3567.86     78.36 o
   6  18   5      452.21      451.91     34.48 o
   7  18   5     1175.43     1147.40     51.73 o
   8  18   5       91.56       89.23     21.22 o
  -9  19   5      916.93      968.06     49.48 o
  -8  19   5        1.81       30.74     19.90 o
  -7  19   5      218.84      180.79     35.42 o
  -6  19   5      281.96      298.82     29.50 o
  -5  19   5       39.29       39.64     19.62 o
  -4  19   5       14.52        9.72     19.32 o
  -3  19   5        5.30       11.09     18.57 o
  -2  19   5       67.73       43.32     18.06 o
  -1  19   5        2.53       14.02     17.07 o
   0  19   5        8.89       24.62     17.68 o
   1  19   5      218.19      152.11     27.69 o
   2  19   5       37.14       42.16     20.72 o
   3  19   5      538.27      484.38     31.95 o
   4  19   5      800.41      756.49     38.37 o
   5  19   5      251.24      250.18     24.94 o
   6  19   5       82.03       52.22     20.72 o
  -6  20   5      198.36      221.28     28.05 o
  -5  20   5     1123.82      997.21     57.60 o
  -4  20   5       64.81       84.81     25.33 o
  -3  20   5     2059.90     1960.29     78.29 o
  -2  20   5      683.19      646.71     46.29 o
  -1  20   5     1639.62     1680.44     72.28 o
   0  20   5      315.34      362.76     34.94 o
   1  20   5      704.83      666.11     45.54 o
   2  20   5      185.11      164.05     25.98 o
   3  20   5      772.13      822.93     50.63 o
   4  20   5      712.62      713.69     42.88 o
 -20   0   6     4874.16     5314.83    175.30 o
 -18   0   6     7966.75     7875.59    144.16 o
 -16   0   6      764.99      790.41     44.26 o
 -14   0   6     2792.51     2626.25     58.02 o
 -12   0   6     9683.89     9332.67     98.15 o
 -10   0   6     6055.65     5717.91     49.73 o
  -8   0   6     6128.30     6364.25     44.51 o
  -6   0   6      857.51      961.04     21.81 o
  -4   0   6     4237.79     4345.25     46.52 o
  -2   0   6     1939.18     2012.29     49.64 o
   0   0   6    25805.79    27036.06    216.88 o
   2   0   6    15893.49    15363.80     79.67 o
   4   0   6     9766.20     9494.66     67.19 o
   6   0   6     6546.81     6584.10     87.94 o
   8   0   6    10544.00    11267.92    210.31 o
  10   0   6     2394.16     2641.58     86.56 o
  12   0   6    17237.22    17764.86    345.92 o
  14   0   6     6703.49     6811.47    138.13 o
  16   0   6     1667.80     1619.24     91.61 o
  18   0   6      653.78      765.44     68.23 o
 -21   1   6       71.29       32.62     24.20 o
 -20   1   6      111.04       81.82     22.36 o
 -19   1   6      157.64      144.73     26.07 o
 -18   1   6     1378.04     1375.69     50.71 o
 -17   1   6      141.18      148.80     13.85 o
 -16   1   6      430.94      481.93     24.47 o
 -15   1   6       20.10      -12.02     12.02 o
 -14   1   6      684.17      725.15     24.28 o
 -13   1   6       95.75       84.27      8.95 o
 -12   1   6     6696.48     6982.70     52.57 o
 -11   1   6      311.99      337.31     10.72 o
 -10   1   6     4607.19     4769.88     34.40 o
  -9   1   6        8.00        9.51      4.09 o
  -8   1   6     4030.51     3742.12     25.89 o
  -7   1   6      733.09      713.74     13.46 o
  -6   1   6    18457.39    18541.58     85.93 o
  -5   1   6       78.70      122.95      5.36 o
  -4   1   6     8704.50     8937.36     44.51 o
  -3   1   6     2526.73     2395.89     22.02 o
  -2   1   6    16324.15    16454.97    110.15 o
  -1   1   6      650.56      798.35     39.00 o
   1   1   6      227.37      229.34      7.45 o
   2   1   6    24983.53    24439.81    103.76 o
   3   1   6      196.49      213.01     22.48 o
   4   1   6     4258.76     3597.02     30.34 o
   5   1   6      174.76      139.74      8.59 o
   6   1   6     3934.70     3650.83     46.93 o
   7   1   6       23.20       21.91     11.84 o
   8   1   6     3758.60     3751.08     77.83 o
   9   1   6       65.35       72.15     15.29 o
  10   1   6       88.33       60.15     14.46 o
  11   1   6       19.02       17.98     14.29 o
  12   1   6      132.28      138.80     21.25 o
  13   1   6      457.68      368.01     26.69 o
  14   1   6      477.58      465.92     37.00 o
  15   1   6      348.45      353.79     31.34 o
  16   1   6     1153.53     1160.11     49.19 o
  17   1   6       30.06       -1.56     16.81 o
  18   1   6      393.52      362.46     35.52 o
 -21   2   6       21.78       14.84     23.36 o
 -20   2   6     2399.54     2416.81     84.28 o
 -19   2   6        0.04       -7.16     16.78 o
 -18   2   6     3463.37     3535.89     70.64 o
 -17   2   6       59.97       24.95     10.65 o
 -16   2   6     5459.68     5440.71     77.69 o
 -15   2   6       99.05      131.96     20.88 o
 -14   2   6     8238.80     8035.81     65.38 o
 -13   2   6     4233.42     4099.93     42.74 o
 -12   2   6     2389.99     2239.16     26.45 o
 -11   2   6      138.82      176.63     10.22 o
 -10   2   6     1704.82     1437.26     21.09 o
  -9   2   6     3177.95     3154.96     31.06 o
  -8   2   6    14471.33    14757.61     88.28 o
  -7   2   6      559.14      500.90     10.76 o
  -6   2   6     1414.57     1362.04     18.29 o
  -5   2   6     1396.26     1424.02     17.64 o
  -4   2   6      241.48      287.35      7.89 o
  -3   2   6       21.91       32.71      4.13 o
  -2   2   6      568.72      430.75     10.73 o
  -1   2   6     5475.80     5843.23     37.26 o
   0   2   6     5175.75     5026.86     29.62 o
   1   2   6     2840.30     2986.76     23.33 o
   2   2   6    16505.29    16003.02     88.77 o
   3   2   6     1703.28     1971.18     18.19 o
   4   2   6     8886.25     8862.87     55.62 o
   5   2   6     1266.42     1248.96     24.25 o
   6   2   6     9064.58     8966.62     72.72 o
   7   2   6     6148.82     6357.10     64.95 o
   8   2   6     8228.45     8051.73    127.24 o
   9   2   6      691.43      580.35     30.00 o
  10   2   6     1820.78     1720.40     52.03 o
  11   2   6       82.08       54.84     14.59 o
  12   2   6     7596.22     7657.56    115.84 o
  13   2   6      394.68      394.37     35.57 o
  14   2   6     2162.74     1994.79     64.47 o
  15   2   6       35.24       23.67     17.14 o
  16   2   6     2835.54     2838.96     74.82 o
  17   2   6       10.89        6.56     17.41 o
  18   2   6     1385.51     1408.74     66.25 o
 -21   3   6       84.74       46.30     24.50 o
 -20   3   6      237.43      244.13     26.51 o
 -19   3   6        4.37        4.60     18.35 o
 -18   3   6      671.14      523.12     29.11 o
 -17   3   6        1.19      -12.18     12.71 o
 -16   3   6     1977.56     2085.36     56.17 o
 -15   3   6      253.55      261.31     20.02 o
 -14   3   6     2327.03     2112.84     45.21 o
 -13   3   6       27.17       32.18     10.25 o
 -12   3   6     2906.20     2796.84     32.37 o
 -11   3   6      410.54      486.59     24.22 o
 -10   3   6    13115.97    13508.76    101.65 o
  -9   3   6      848.52      933.64     27.39 o
  -8   3   6    24379.48    24741.42    165.62 o
  -7   3   6    14490.83    16103.15     60.97 o
  -6   3   6     8835.89     8838.03     42.94 o
  -5   3   6      790.73     1067.07     20.90 o
  -4   3   6    14912.19    15264.77     55.38 o
  -3   3   6        9.41        1.78      4.26 o
  -2   3   6    11747.54    12332.13     68.74 o
  -1   3   6     1203.90     1284.57     20.26 o
   0   3   6    48493.61    49889.88    123.85 o
   1   3   6      176.41      128.28      8.89 o
   2   3   6    25246.41    25823.57    140.04 o
   3   3   6      601.52      564.29     14.11 o
   4   3   6     5145.71     4584.86     37.44 o
   5   3   6       34.15       45.09     10.73 o
   6   3   6     3175.87     2954.68     42.38 o
   7   3   6     1223.81     1355.98     30.75 o
   8   3   6      364.93      328.68     18.19 o
   9   3   6      319.36      357.23     21.65 o
  10   3   6       23.72       -5.66     12.10 o
  11   3   6      132.25      153.62     18.89 o
  12   3   6      105.43       80.91     21.39 o
  13   3   6     7127.86     7068.37    115.55 o
  14   3   6      217.80      170.12     22.69 o
  15   3   6      174.40      125.15     19.93 o
  16   3   6       13.79       13.62     23.78 o
  17   3   6      125.41      108.41     23.88 o
 -21   4   6       22.40        3.28     23.43 o
 -20   4   6     2617.08     2488.80     74.66 o
 -19   4   6       38.56       48.28     20.46 o
 -18   4   6     3375.17     3406.89     77.20 o
 -17   4   6       88.14      122.77     16.83 o
 -16   4   6     6107.77     6242.54     96.84 o
 -15   4   6      144.16      119.61     22.45 o
 -14   4   6     7604.27     7409.21     70.62 o
 -13   4   6     1256.48     1239.07     21.50 o
 -12   4   6     2279.30     2117.96     49.17 o
 -11   4   6     2583.29     2693.99     37.76 o
 -10   4   6      162.29       88.55     11.71 o
  -9   4   6      218.82      258.48     13.25 o
  -8   4   6     7910.48     7976.31     71.83 o
  -7   4   6       88.68      111.77     11.29 o
  -6   4   6      143.72      210.18      6.99 o
  -5   4   6      519.71      490.57     11.37 o
  -4   4   6     2526.23     2861.41     29.49 o
  -3   4   6     1623.37     1606.44     18.96 o
  -2   4   6     5842.00     5966.29     31.46 o
  -1   4   6      578.01      629.75     15.93 o
   0   4   6     4283.11     3944.11     30.36 o
   1   4   6       13.48       15.86      6.76 o
   2   4   6     3864.32     3700.22     42.88 o
   3   4   6      337.06      400.12     12.69 o
   4   4   6    17299.14    17698.82     77.94 o
   5   4   6      164.67      220.54     10.59 o
   6   4   6    19942.00    20032.29     99.85 o
   7   4   6       25.13       10.49      8.55 o
   8   4   6    11451.58    11610.47     97.21 o
   9   4   6      229.72      239.88     17.30 o
  10   4   6     1948.11     1891.81     46.73 o
  11   4   6       43.50       44.25     12.03 o
  12   4   6     5957.26     6136.17    107.64 o
  13   4   6      145.07      178.59     23.50 o
  14   4   6     5485.54     5580.07    106.19 o
  15   4   6       26.72       22.02     17.58 o
  16   4   6     2656.59     2633.44     96.51 o
  17   4   6       46.22       10.89     24.78 o
 -20   5   6        0.05      -20.71     22.72 o
 -19   5   6       26.73       17.96     19.41 o
 -18   5   6       78.57       29.84     20.76 o
 -17   5   6        1.55        9.02     13.88 o
 -16   5   6     1162.86     1322.82     46.22 o
 -15   5   6       43.65       22.35     11.24 o
 -14   5   6        7.33      -13.64     13.64 o
 -13   5   6      228.46      158.30     14.57 o
 -12   5   6     3088.81     3234.90     50.53 o
 -11   5   6      215.25      211.73     15.81 o
 -10   5   6     6982.75     6762.13     61.97 o
  -9   5   6      942.01      995.39     23.57 o
  -8   5   6    12734.49    12717.06     96.62 o
  -7   5   6     4707.03     5112.38     60.51 o
  -6   5   6    17225.49    17652.23     79.03 o
  -5   5   6     2959.46     3029.16     30.07 o
  -4   5   6    18834.68    19147.85     88.99 o
  -3   5   6     7010.04     7680.22     55.98 o
  -2   5   6    27186.16    27697.15    113.90 o
  -1   5   6     1049.88     1040.75     16.43 o
   0   5   6    12298.39    11650.49     95.26 o
   1   5   6      509.65      595.58     23.94 o
   2   5   6    14339.92    13617.28     84.38 o
   3   5   6       54.24       70.43      6.41 o
   4   5   6     6669.40     6469.23     51.02 o
   5   5   6     1975.86     2005.10     28.92 o
   6   5   6     6475.81     6088.23     56.28 o
   7   5   6      275.47      290.67     14.99 o
   8   5   6     3060.99     2949.07     50.18 o
   9   5   6       84.62       89.85     13.64 o
  10   5   6       16.44        3.34     11.28 o
  11   5   6     4186.23     4286.13     71.99 o
  12   5   6       17.84       -4.22     12.85 o
  13   5   6      614.46      678.81     38.76 o
  14   5   6      970.53      900.56     50.01 o
  15   5   6       64.59       73.88     26.09 o
  16   5   6      837.89      749.93     54.28 o
  17   5   6        2.07        4.28     21.72 o
 -20   6   6     1352.47     1365.77     72.82 o
 -19   6   6       12.44      -26.32     26.32 o
 -18   6   6     1748.45     1771.35     64.55 o
 -17   6   6      727.36      710.37     51.90 o
 -16   6   6     2938.76     3203.56     80.66 o
 -15   6   6        6.20       -1.93     12.33 o
 -14   6   6     5367.87     5464.15     88.20 o
 -13   6   6      449.34      444.84     30.93 o
 -12   6   6     4302.35     4299.59     73.12 o
 -11   6   6      198.85      226.24     15.06 o
 -10   6   6     1657.43     1632.74     56.66 o
  -9   6   6        4.93      -10.33     10.47 o
  -8   6   6     1058.04     1066.00     29.66 o
  -7   6   6       80.32       64.64      9.98 o
  -6   6   6     6613.43     7262.82     74.31 o
  -5   6   6      564.19      673.83     15.33 o
  -4   6   6      894.40      838.12     16.58 o
  -3   6   6      100.06      239.02     30.30 o
  -2   6   6      851.87      809.67     15.75 o
  -1   6   6      307.22      413.74     11.11 o
   0   6   6      443.41      338.75     15.72 o
   1   6   6     1921.64     2295.62     32.86 o
   2   6   6      242.81      194.61     12.54 o
   3   6   6      242.93      208.93      9.73 o
   4   6   6     5244.84     5207.02     58.66 o
   5   6   6      552.35      668.87     24.15 o
   6   6   6     9062.09     8979.39     81.97 o
   7   6   6      168.95      167.67     14.42 o
   8   6   6     9738.76    10124.04     93.34 o
   9   6   6      817.73      856.59     29.33 o
  10   6   6     4026.04     4079.15     63.60 o
  11   6   6      375.80      324.39     21.91 o
  12   6   6     3943.20     3854.15     70.22 o
  13   6   6      465.85      502.11     39.45 o
  14   6   6     6043.04     6122.74    138.22 o
  15   6   6       12.47       23.76     27.18 o
  16   6   6     1596.45     1651.46     78.66 o
  17   6   6       99.23       17.85     28.34 o
 -20   7   6       21.32        6.10     24.98 o
 -19   7   6       16.50       27.50     31.32 o
 -18   7   6      163.29      235.30     31.49 o
 -17   7   6       89.77      183.51     25.47 o
 -16   7   6     2382.11     2431.31     72.41 o
 -15   7   6      154.36      125.51     18.74 o
 -14   7   6     2859.42     2831.06     54.53 o
 -13   7   6       27.91       32.85     14.98 o
 -12   7   6     4510.42     4664.17     80.07 o
 -11   7   6       36.92       29.79     10.59 o
 -10   7   6     6859.56     7058.24    106.62 o
  -9   7   6      329.23      328.04     20.24 o
  -8   7   6    10435.13    10515.02    103.06 o
  -7   7   6       33.56       26.94     10.31 o
  -6   7   6     8756.25     8791.73     57.84 o
  -5   7   6       13.49       23.25      6.22 o
  -4   7   6     7133.53     7175.59     49.20 o
  -3   7   6    14277.42    15941.21     73.46 o
  -2   7   6    21091.05    20839.00    111.72 o
  -1   7   6     3896.95     4117.91     34.46 o
   0   7   6    15630.95    14933.75    138.02 o
   1   7   6      516.27      507.87     13.53 o
   2   7   6     8950.57     8251.61     70.09 o
   3   7   6       86.38      106.52      9.56 o
   4   7   6     3924.81     3845.16     43.65 o
   5   7   6       57.72       64.16     10.36 o
   6   7   6     4499.47     4325.33     66.03 o
   7   7   6       17.82       10.06     12.99 o
   8   7   6      768.10      746.25     27.20 o
   9   7   6       95.24       97.67     13.76 o
  10   7   6      522.11      509.46     24.33 o
  11   7   6      854.70      858.63     31.37 o
  12   7   6       61.88       39.61     13.09 o
  13   7   6       30.11       25.25     24.69 o
  14   7   6      344.64      378.23     39.08 o
  15   7   6      273.21      238.36     33.64 o
  16   7   6      195.65      165.88     36.11 o
 -19   8   6      641.38      687.18     54.15 o
 -18   8   6     3102.58     3485.87     93.41 o
 -17   8   6      427.78      440.55     35.21 o
 -16   8   6     5783.63     5602.33    125.68 o
 -15   8   6       19.27       20.04     15.29 o
 -14   8   6     4763.48     4804.91     90.16 o
 -13   8   6      299.60      281.57     31.74 o
 -12   8   6     2079.00     2067.58     75.40 o
 -11   8   6       60.86       32.72     12.10 o
 -10   8   6     3126.23     3029.74     56.88 o
  -9   8   6       42.78       72.47     18.58 o
  -8   8   6      141.00      101.92     13.32 o
  -7   8   6      143.41      131.35     13.29 o
  -6   8   6     3137.79     3012.30     53.26 o
  -5   8   6      571.88      704.22     18.90 o
  -4   8   6        0.78       12.95      6.06 o
  -3   8   6     1640.72     1907.64     33.57 o
  -2   8   6     1116.80      966.05     39.60 o
  -1   8   6      169.19      214.15     10.35 o
   0   8   6     5586.90     5209.76     49.87 o
   1   8   6       30.38       39.73      6.92 o
   2   8   6    12446.43    12218.71    100.74 o
   3   8   6      755.40      926.20     17.58 o
   4   8   6     3110.62     2854.50     34.04 o
   5   8   6     1293.14     1317.77     25.57 o
   6   8   6     7028.20     6971.90     75.71 o
   7   8   6     1291.48     1218.99     37.32 o
   8   8   6     1920.78     1879.23     46.30 o
   9   8   6      678.75      656.49     26.17 o
  10   8   6     5359.16     5277.35     73.04 o
  11   8   6      725.18      651.90     27.50 o
  12   8   6     1974.65     1927.84     60.71 o
  13   8   6      355.34      354.76     38.68 o
  14   8   6      751.79      751.48     52.20 o
  15   8   6       16.24      -20.84     23.63 o
  16   8   6     1054.96      996.42     53.27 o
 -19   9   6      655.81      683.27     55.30 o
 -18   9   6       88.64      106.70     22.24 o
 -17   9   6        0.04       56.53     35.75 o
 -16   9   6      322.96      328.69     35.07 o
 -15   9   6      342.18      339.62     33.45 o
 -14   9   6     5184.56     5072.61    111.74 o
 -13   9   6      350.88      332.69     32.71 o
 -12   9   6     7215.51     6953.11    126.87 o
 -11   9   6        8.02       -8.44      8.44 o
 -10   9   6     3742.93     3957.01     63.17 o
  -9   9   6      152.54      143.64     13.71 o
  -8   9   6     8933.46     9018.80     90.12 o
  -7   9   6       51.92       52.03      5.81 o
  -6   9   6     4237.82     4272.73     53.32 o
  -5   9   6      841.10      839.37     27.57 o
  -4   9   6     3392.51     3328.04     38.84 o
  -3   9   6     4734.12     4984.21     40.58 o
  -2   9   6    10643.15    10640.22     73.88 o
  -1   9   6     3551.59     3579.76     41.83 o
   0   9   6    11051.68    11365.85     79.47 o
   1   9   6      741.74      742.16     20.96 o
   2   9   6     5942.85     5631.07     49.68 o
   3   9   6      840.48      782.17     20.67 o
   4   9   6     4621.10     4694.22     43.35 o
   5   9   6      433.84      490.16     17.28 o
   6   9   6     6292.90     6489.86     58.28 o
   7   9   6      194.86      213.12     15.41 o
   8   9   6       35.49       11.20      9.46 o
   9   9   6       35.66        8.11     13.37 o
  10   9   6     2360.94     2262.35     44.09 o
  11   9   6       42.54       51.89     15.10 o
  12   9   6      160.31      141.34     19.23 o
  13   9   6       37.34       39.87     16.05 o
  14   9   6      106.89      101.73     20.30 o
  15   9   6       13.31        4.05     23.40 o
  16   9   6      327.93      324.06     38.70 o
 -18  10   6     2783.37     2795.59    104.17 o
 -17  10   6       62.49       14.67     37.90 o
 -16  10   6     4041.59     4352.53    163.32 o
 -15  10   6      563.06      422.47     42.77 o
 -14  10   6     1133.05     1184.32     68.60 o
 -13  10   6       66.90       49.16     21.67 o
 -12  10   6     5115.75     4892.49    110.46 o
 -11  10   6      127.42       94.00     31.01 o
 -10  10   6     8573.31     8432.79    116.71 o
  -9  10   6      183.94      194.15     15.46 o
  -8  10   6      621.95      547.76     25.69 o
  -7  10   6      315.34      327.38     14.45 o
  -6  10   6      844.62      809.95     22.57 o
  -5  10   6        0.62       -7.23      8.19 o
  -4  10   6      302.78      257.49     13.10 o
  -3  10   6      109.74      551.70     99.59 o
  -2  10   6     2023.25     1997.88     34.55 o
  -1  10   6       38.27       30.17     12.48 o
   0  10   6     6804.53     6594.21     68.56 o
   1  10   6     2323.23     2315.86     36.44 o
   2  10   6     8432.20     8155.31     80.93 o
   3  10   6     2911.79     2966.52     43.66 o
   4  10   6     3260.02     3034.41     63.87 o
   5  10   6       12.55       -0.62      8.88 o
   6  10   6     3267.48     3195.07     45.44 o
   7  10   6      441.82      420.02     17.37 o
   8  10   6     5916.51     5951.57     66.58 o
   9  10   6       98.46       93.44     11.95 o
  10  10   6    14260.61    14291.75    164.36 o
  11  10   6      964.22      958.77     37.91 o
  12  10   6     3007.11     3157.03     74.17 o
  13  10   6      402.01      386.23     39.11 o
  14  10   6      716.04      833.41     70.39 o
  15  10   6      468.38      454.76     44.58 o
 -18  11   6      102.89      118.76     50.83 o
 -17  11   6      241.88      347.61     51.08 o
 -16  11   6     1118.72     1293.07     84.82 o
 -15  11   6       29.03       60.81     26.35 o
 -14  11   6     3490.49     3566.38    100.10 o
 -13  11   6      353.47      349.01     34.70 o
 -12  11   6     6687.49     6903.30    153.15 o
 -11  11   6       97.89       85.00     19.78 o
 -10  11   6     1262.19     1094.19     46.77 o
  -9  11   6     1814.24     1927.66     43.85 o
  -8  11   6      264.68      263.37     17.60 o
  -7  11   6     1909.78     2029.09     47.88 o
  -6  11   6     6883.01     7017.04     68.03 o
  -5  11   6     4615.19     4694.51     53.40 o
  -4  11   6     5008.25     4920.62     58.01 o
  -3  11   6       97.16      126.44      8.92 o
  -2  11   6     3220.75     3115.19     41.98 o
  -1  11   6      420.49      329.17     14.55 o
   0  11   6      994.73     1000.46     52.99 o
   1  11   6     2368.47     2442.68     41.40 o
   2  11   6       13.00       10.34     11.64 o
   3  11   6     1962.86     1951.40     35.10 o
   4  11   6     1986.95     1852.82     34.48 o
   5  11   6      541.91      538.98     16.73 o
   6  11   6     6297.54     6185.28     57.54 o
   7  11   6      821.52      888.42     23.89 o
   8  11   6     1394.32     1465.84     35.34 o
   9  11   6       84.71      132.77     18.68 o
  10  11   6      890.16      863.08     40.12 o
  11  11   6       21.87       55.18     17.23 o
  12  11   6       24.41       14.19     17.58 o
  13  11   6       74.72        8.83     26.03 o
  14  11   6      495.65      420.36     42.08 o
  15  11   6       14.11       60.57     26.09 o
 -17  12   6      120.75      129.66     35.01 o
 -16  12   6     2444.14     2627.61    120.04 o
 -15  12   6     1043.84      996.88     57.08 o
 -14  12   6     1782.82     1855.76     83.82 o
 -13  12   6       31.55       30.06     17.96 o
 -12  12   6     4533.00     4824.72    101.66 o
 -11  12   6      763.09      644.68     38.71 o
 -10  12   6     2155.94     2213.97     67.57 o
  -9  12   6      237.46      310.51     30.57 o
  -8  12   6      219.76      220.88     17.37 o
  -7  12   6     1477.34     1611.83     36.32 o
  -6  12   6      317.13      319.18     16.67 o
  -5  12   6       26.13       12.83      8.92 o
  -4  12   6      243.90      232.58     17.09 o
  -3  12   6       41.16       53.50     11.14 o
  -2  12   6      512.02      482.78     21.48 o
  -1  12   6      250.70      275.17     18.02 o
   0  12   6      280.01      286.75     17.58 o
   1  12   6       28.53       48.58     13.75 o
   2  12   6     2415.23     2310.42     42.98 o
   3  12   6       93.32      116.93     13.82 o
   4  12   6     1360.61     1321.67     30.63 o
   5  12   6      193.70      190.25     21.36 o
   6  12   6     2110.60     2103.24     40.29 o
   7  12   6        8.42      -14.46     14.46 o
   8  12   6     4034.37     4091.78     68.82 o
   9  12   6       19.16        0.52     13.87 o
  10  12   6     3556.06     3558.78     78.95 o
  11  12   6      394.64      356.96     28.62 o
  12  12   6     1588.64     1634.52     57.03 o
  13  12   6       94.13       81.49     24.84 o
  14  12   6     1914.71     1987.34     88.34 o
 -17  13   6       12.69      -15.19     24.78 o
 -16  13   6      635.29      612.43     50.64 o
 -15  13   6      175.63      129.91     23.19 o
 -14  13   6      900.70      825.20     47.18 o
 -13  13   6       38.32       26.07     17.78 o
 -12  13   6     2919.20     3034.84     83.82 o
 -11  13   6     1215.67     1200.69     52.77 o
 -10  13   6     5360.24     5303.89    106.19 o
  -9  13   6     1596.94     1545.98     68.75 o
  -8  13   6     4903.35     4823.65    116.03 o
  -7  13   6       10.67       10.85     12.35 o
  -6  13   6     6948.60     6968.13     71.91 o
  -5  13   6      745.53      671.98     24.28 o
  -4  13   6    11737.12    11336.46     95.27 o
  -3  13   6     3490.13     3407.05     53.17 o
  -2  13   6     4434.74     4181.11     58.88 o
  -1  13   6       26.53       26.39     11.75 o
   0  13   6     6312.41     6143.10     71.64 o
   1  13   6     2111.41     2113.97     42.98 o
   2  13   6      205.58      232.39     16.72 o
   3  13   6       72.40       86.48     11.36 o
   4  13   6     6606.20     6567.08     69.16 o
   5  13   6       17.94       35.63     11.11 o
   6  13   6     4639.15     4485.50     70.96 o
   7  13   6      175.05      145.74     16.05 o
   8  13   6        5.86        8.98     18.85 o
   9  13   6       56.90       26.23     16.54 o
  10  13   6        2.29      -21.03     21.03 o
  11  13   6      147.22       93.67     19.15 o
  12  13   6        3.71        1.41     24.07 o
  13  13   6       27.37       30.87     21.92 o
 -16  14   6      689.64      692.02     53.66 o
 -15  14   6     1913.38     1927.37     72.26 o
 -14  14   6     2078.06     2181.83     75.79 o
 -13  14   6      365.63      284.17     29.49 o
 -12  14   6      850.02      881.96     47.63 o
 -11  14   6      567.15      514.22     36.66 o
 -10  14   6      298.32      300.11     35.19 o
  -9  14   6      439.83      510.51     53.53 o
  -8  14   6      663.06      657.05     46.48 o
  -7  14   6      308.14      263.27     26.03 o
  -6  14   6     1560.35     1536.20     41.67 o
  -5  14   6        4.98       16.16     10.14 o
  -4  14   6       25.67       -2.32     11.26 o
  -3  14   6      309.26      283.28     18.22 o
  -2  14   6     3747.33     3632.38     57.11 o
  -1  14   6       40.46       30.88     11.86 o
   0  14   6      770.64      747.72     27.19 o
   1  14   6      112.23       83.41     13.30 o
   2  14   6     5802.92     5859.21     73.42 o
   3  14   6     1159.71     1145.30     30.55 o
   4  14   6     1836.45     1883.56     38.50 o
   5  14   6     3405.42     3537.87     60.62 o
   6  14   6     4944.73     5047.91     86.04 o
   7  14   6      459.05      445.93     29.13 o
   8  14   6     2143.17     2185.17     59.27 o
   9  14   6      516.60      517.98     33.44 o
  10  14   6     1050.07     1176.01     49.37 o
  11  14   6      177.04      169.31     21.87 o
  12  14   6     1616.09     1713.72     64.00 o
 -15  15   6        0.37       -5.20     20.30 o
 -14  15   6      513.65      523.12     40.17 o
 -13  15   6       25.93      -14.68     26.33 o
 -12  15   6      689.26      674.92     52.93 o
 -11  15   6      154.93      244.04     35.84 o
 -10  15   6     3745.38     3893.63    143.42 o
  -9  15   6     1145.33     1086.11     77.23 o
  -8  15   6     4151.00     4068.06    151.36 o
  -7  15   6     2066.86     2079.18     64.11 o
  -6  15   6     2446.78     2401.85     63.56 o
  -5  15   6      393.77      478.55     35.80 o
  -4  15   6     2024.39     2068.41     44.36 o
  -3  15   6      378.72      401.48     21.40 o
  -2  15   6     2009.19     2069.51     45.40 o
  -1  15   6      914.89      889.13     31.19 o
   0  15   6     8821.00     8596.54     91.94 o
   1  15   6      587.33      547.00     24.98 o
   2  15   6     2092.24     1993.46     45.20 o
   3  15   6       99.11       84.59     12.73 o
   4  15   6     2723.33     2808.07     54.23 o
   5  15   6      354.46      372.89     30.67 o
   6  15   6     1055.64     1015.92     58.01 o
   7  15   6      647.22      612.99     37.31 o
   8  15   6       57.19       44.02     14.85 o
   9  15   6      214.03      196.93     22.91 o
  10  15   6        6.23      -11.11     17.08 o
  11  15   6       76.03      128.35     21.79 o
 -14  16   6     2137.76     2286.74     96.35 o
 -13  16   6      316.92      244.97     42.05 o
 -12  16   6      652.83      715.39     54.43 o
 -11  16   6      311.69      380.54     41.68 o
 -10  16   6      142.22       93.73     32.60 o
  -9  16   6       60.55       42.16     31.63 o
  -8  16   6      689.15      693.70     45.03 o
  -7  16   6      219.64      156.83     21.85 o
  -6  16   6       16.13       -0.34     17.13 o
  -5  16   6       91.56       65.36     17.36 o
  -4  16   6        8.38        9.94     13.31 o
  -3  16   6      489.90      475.81     24.18 o
  -2  16   6      125.24      120.28     14.62 o
  -1  16   6       28.31        2.27     12.28 o
   0  16   6      399.41      461.69     23.90 o
   1  16   6        0.35       -9.43     12.58 o
   2  16   6     2236.56     2169.16     48.75 o
   3  16   6        5.16      -17.44     17.44 o
   4  16   6     3823.31     3744.78     75.71 o
   5  16   6      581.77      673.52     35.12 o
   6  16   6     1701.93     1750.50     59.81 o
   7  16   6      277.57      251.85     25.23 o
   8  16   6     2475.91     2480.72     67.01 o
   9  16   6      227.95      215.00     22.73 o
  10  16   6     1635.08     1627.13     56.39 o
 -12  17   6      591.63      650.98     47.97 o
 -11  17   6      332.79      355.99     52.63 o
 -10  17   6      799.10      758.54     61.21 o
  -9  17   6      378.04      381.75     36.69 o
  -8  17   6     2360.93     2308.27     80.55 o
  -7  17   6      579.39      605.42     37.05 o
  -6  17   6     1928.50     1800.06     59.49 o
  -5  17   6      726.66      744.77     38.98 o
  -4  17   6      689.57      686.72     37.66 o
  -3  17   6     1035.10     1022.04     38.72 o
  -2  17   6     1635.26     1584.88     42.76 o
  -1  17   6      560.25      529.78     33.09 o
   0  17   6     1612.46     1550.91     49.03 o
   1  17   6      320.87      269.06     23.09 o
   2  17   6     3745.08     3488.50     81.22 o
   3  17   6      267.43      291.57     24.86 o
   4  17   6     1278.13     1385.00     48.62 o
   5  17   6      280.22      238.82     23.01 o
   6  17   6      271.90      294.17     28.12 o
   7  17   6        3.43        7.35     17.28 o
   8  17   6      124.31      173.44     24.10 o
   9  17   6      125.20      129.46     21.78 o
 -11  18   6      204.32      224.13     32.55 o
 -10  18   6      457.13      525.98     42.74 o
  -9  18   6       80.33       49.04     24.90 o
  -8  18   6      281.17      306.84     34.04 o
  -7  18   6       24.53       24.53     17.72 o
  -6  18   6       63.68       84.66     19.83 o
  -5  18   6       92.45       81.41     20.22 o
  -4  18   6       16.96       30.43     17.03 o
  -3  18   6        1.68       31.39     16.39 o
  -2  18   6       12.18        1.55     18.86 o
  -1  18   6        8.70       -8.01     15.51 o
   0  18   6     1259.46     1335.68     46.91 o
   1  18   6      245.81      198.96     22.52 o
   2  18   6      406.07      399.25     31.19 o
   3  18   6      562.69      492.13     34.59 o
   4  18   6     1403.57     1530.03     52.64 o
   5  18   6      292.04      321.47     27.27 o
   6  18   6     1466.71     1501.72     58.72 o
   7  18   6      851.48      924.07     52.27 o
  -9  19   6      127.68      124.64     27.43 o
  -8  19   6     2444.24     2514.13     88.98 o
  -7  19   6      150.73      107.60     29.03 o
  -6  19   6     1412.16     1290.82     53.86 o
  -5  19   6      266.93      293.93     34.05 o
  -4  19   6     2330.12     2366.89     83.80 o
  -3  19   6      578.17      588.38     43.93 o
  -2  19   6     3267.39     3512.65    109.00 o
  -1  19   6      887.42      946.28     46.55 o
   0  19   6     2799.21     2970.10     80.74 o
   1  19   6      486.26      521.77     35.41 o
   2  19   6     3551.81     3648.70     87.78 o
   3  19   6      198.26      238.90     27.04 o
   4  19   6      658.19      782.95     39.70 o
   5  19   6      230.98      223.03     23.99 o
  -6  20   6       69.63      131.30     28.67 o
  -5  20   6       14.35       10.91     23.13 o
  -4  20   6       95.60      111.32     24.34 o
  -3  20   6       27.38       -1.24     23.95 o
  -2  20   6       76.40       69.82     36.08 o
  -1  20   6      322.98      332.73     37.03 o
   0  20   6      853.75     1071.97     57.35 o
   1  20   6      476.16      473.44     38.99 o
   2  20   6      833.35      786.51     50.01 o
 -21   0   7      274.43      347.00     54.32 o
 -19   0   7      994.54     1172.18     82.59 o
 -17   0   7     3273.31     3449.91     91.64 o
 -15   0   7     1126.89     1084.92     38.84 o
 -13   0   7    10299.21    10294.77    104.76 o
 -11   0   7    21884.11    21995.05    102.48 o
  -9   0   7    15780.33    15647.47     83.87 o
  -7   0   7    22464.49    22548.58    105.06 o
  -5   0   7    15417.01    15146.72     93.72 o
  -3   0   7    53024.91    55247.33    203.76 o
  -1   0   7     3281.20     4483.37     93.61 o
   1   0   7     9230.21    11107.86     67.01 o
   3   0   7    40990.55    42342.12    232.08 o
   5   0   7     1858.35     1878.67     43.91 o
   7   0   7     1222.14     1092.32     77.87 o
   9   0   7       60.96       51.03     31.97 o
  11   0   7       19.15        9.75     23.73 o
  13   0   7      315.74      269.92    133.49 o
  15   0   7     3634.22     3806.15    137.70 o
  17   0   7      374.38      404.75     51.03 o
 -21   1   7     2055.62     2147.08     82.61 o
 -20   1   7       55.23       54.29     22.05 o
 -19   1   7     4495.64     4601.73    111.53 o
 -18   1   7        3.21        1.64     17.21 o
 -17   1   7     2810.81     2938.89     59.69 o
 -16   1   7      343.84      309.09     20.15 o
 -15   1   7     3746.10     3720.35     54.60 o
 -14   1   7     1126.03     1066.55     27.14 o
 -13   1   7     6206.10     5903.58     44.27 o
 -12   1   7      223.70      263.21     10.17 o
 -11   1   7        1.69       -4.11      4.96 o
 -10   1   7       64.46       69.22      5.61 o
  -9   1   7      424.20      452.94     10.07 o
  -8   1   7     3986.85     4419.20     38.27 o
  -7   1   7      164.13      145.84      7.55 o
  -6   1   7     1460.94     1638.29     21.04 o
  -5   1   7     3395.08     3423.27     30.12 o
  -4   1   7      651.87      740.93     12.10 o
  -3   1   7     2249.05     1909.17     22.55 o
  -2   1   7     2423.14     2804.65     28.31 o
  -1   1   7     3554.31     3508.92     31.01 o
   0   1   7     1271.97     1423.50     21.76 o
   1   1   7     9104.45     8461.16     50.60 o
   2   1   7     2586.75     2690.76     25.64 o
   3   1   7    25216.35    26062.19    131.20 o
   4   1   7     2057.45     1955.19     26.26 o
   5   1   7    17626.95    18142.01     93.52 o
   6   1   7       84.35       79.29      9.71 o
   7   1   7    15388.57    15266.70    120.92 o
   8   1   7       32.22       39.65     13.88 o
   9   1   7     5947.98     5903.84     93.43 o
  10   1   7       26.87       33.33     15.34 o
  11   1   7      622.40      611.96     50.22 o
  12   1   7      433.63      424.63     36.88 o
  13   1   7     3478.52     3440.16     75.97 o
  14   1   7      633.78      584.24     35.51 o
  15   1   7     3521.50     3442.85     92.77 o
  16   1   7       22.05       24.23     20.34 o
  17   1   7     1592.08     1496.23     66.26 o
 -21   2   7      120.83       98.54     25.15 o
 -20   2   7       18.17       20.92     23.96 o
 -19   2   7      112.71      136.80     20.42 o
 -18   2   7      227.65      176.99     22.80 o
 -17   2   7      622.18      715.58     36.23 o
 -16   2   7      253.59      231.22     18.10 o
 -15   2   7     2754.08     2768.97     46.85 o
 -14   2   7      739.22      714.99     19.36 o
 -13   2   7     6900.53     7063.10     48.79 o
 -12   2   7     1380.50     1413.03     22.03 o
 -11   2   7    13988.64    14356.58     67.87 o
 -10   2   7     2148.88     2130.89     24.14 o
  -9   2   7     9390.10     9412.03     64.47 o
  -8   2   7    11459.91    12288.24     54.54 o
  -7   2   7     7053.55     7125.68     40.82 o
  -6   2   7     1360.53     1628.59     28.06 o
  -5   2   7    18489.37    19020.68     93.11 o
  -4   2   7      174.26      230.56      7.91 o
  -3   2   7    11645.20    12176.97     52.68 o
  -2   2   7      433.44      494.00     14.86 o
  -1   2   7    17031.24    16549.34     94.57 o
   0   2   7     1910.60     2077.22     20.45 o
   1   2   7    14635.51    14231.08     65.30 o
   2   2   7       22.72       36.45      9.14 o
   3   2   7    16713.71    16841.29     77.00 o
   4   2   7      355.77      389.14     12.90 o
   5   2   7     1687.03     1544.57     24.53 o
   6   2   7      862.39      957.84     25.19 o
   7   2   7       10.08       37.27     12.60 o
   8   2   7      603.71      689.58     28.35 o
   9   2   7       44.68       29.20     13.90 o
  10   2   7     2046.76     2040.68     58.05 o
  11   2   7      103.66       93.53     17.02 o
  12   2   7     1897.83     1840.21     59.45 o
  13   2   7      143.61       97.78     18.75 o
  14   2   7       21.28      -19.49     19.49 o
  15   2   7      911.81      957.08     56.39 o
  16   2   7       16.38       14.82     16.46 o
  17   2   7     2323.89     2361.36     72.16 o
 -21   3   7     2747.82     2656.44    126.11 o
 -20   3   7       62.70       28.89     21.76 o
 -19   3   7     3394.94     3400.45     82.96 o
 -18   3   7        1.22      -16.56     16.56 o
 -17   3   7     2566.78     2485.51     57.35 o
 -16   3   7     2063.89     2039.18     58.30 o
 -15   3   7     1443.92     1437.62     33.34 o
 -14   3   7     7962.33     7954.24     65.28 o
 -13   3   7     1490.16     1453.53     22.59 o
 -12   3   7     1109.55     1161.71     26.91 o
 -11   3   7     1390.21     1161.11     21.99 o
 -10   3   7      337.98      344.55     11.55 o
  -9   3   7     4231.23     4100.92     36.67 o
  -8   3   7     2073.88     2183.08     26.44 o
  -7   3   7      109.93      111.93     10.07 o
  -6   3   7       15.73        7.24      4.99 o
  -5   3   7     2957.98     2832.63     26.77 o
  -4   3   7      680.20      639.60     11.41 o
  -3   3   7     5595.81     4917.08     50.56 o
  -2   3   7       55.23       80.28      9.35 o
  -1   3   7    22070.99    21113.32     86.33 o
   0   3   7        1.86       14.74      7.04 o
   1   3   7    29565.90    29225.74    111.90 o
   2   3   7     5801.04     6049.54     40.42 o
   3   3   7    10007.19     9461.71     71.79 o
   4   3   7     2586.41     2742.09     26.48 o
   5   3   7     7988.98     7517.23     55.67 o
   6   3   7        4.72        1.06      7.06 o
   7   3   7     8642.50     8458.18     72.96 o
   8   3   7      299.62      313.97     18.37 o
   9   3   7     9741.68     9578.76    130.32 o
  10   3   7      190.02      182.76     17.19 o
  11   3   7     3996.64     3950.47     82.76 o
  12   3   7      556.23      535.18     33.88 o
  13   3   7     2647.11     2773.20     76.94 o
  14   3   7      158.35      132.80     20.12 o
  15   3   7      609.70      603.95     38.66 o
  16   3   7      302.53      275.50     29.48 o
  17   3   7      633.90      686.61     48.12 o
 -21   4   7      357.73      354.83     39.02 o
 -20   4   7       45.38       24.19     17.47 o
 -19   4   7     1397.86     1487.12     56.44 o
 -18   4   7      147.31       81.02     18.29 o
 -17   4   7     3237.90     3355.84     67.66 o
 -16   4   7      296.84      240.39     37.63 o
 -15   4   7     2817.74     3021.21     69.02 o
 -14   4   7       38.39       52.51      8.23 o
 -13   4   7      848.88      835.32     25.41 o
 -12   4   7       74.45       66.62      8.91 o
 -11   4   7     7956.57     7920.83     67.74 o
 -10   4   7     4224.71     4272.68     49.27 o
  -9   4   7     6181.02     6008.60     57.03 o
  -8   4   7      321.86      382.29     14.03 o
  -7   4   7    14714.90    15414.87     78.09 o
  -6   4   7      700.01      723.89     19.60 o
  -5   4   7    29850.21    31301.09     97.89 o
  -4   4   7      251.86      305.75     14.95 o
  -3   4   7     2347.90     2091.49     24.49 o
  -2   4   7      190.81      195.98      6.84 o
  -1   4   7     3213.08     2813.84     29.72 o
   0   4   7      426.73      495.41     12.90 o
   1   4   7     7163.84     6504.82     73.96 o
   2   4   7      770.97      833.27     22.00 o
   4   4   7      381.98      414.77     11.89 o
   5   4   7     5069.88     4744.95     44.98 o
   6   4   7      652.84      609.98     18.08 o
   7   4   7      245.09      213.64     12.36 o
   8   4   7       36.03       67.49     12.84 o
   9   4   7      455.69      411.25     21.72 o
  10   4   7      499.63      476.28     25.80 o
  11   4   7      273.88      256.36     19.95 o
  12   4   7       31.65       31.21     25.97 o
  13   4   7     1137.90     1118.48     48.80 o
  14   4   7       79.02       80.74     19.20 o
  15   4   7     1802.77     1938.88     67.36 o
  16   4   7       11.20       11.82     23.21 o
  17   4   7     1288.11     1416.51     74.81 o
 -20   5   7       27.73       -1.57     18.70 o
 -19   5   7     3259.47     3075.85     80.87 o
 -18   5   7       61.52       20.42     18.21 o
 -17   5   7     1764.87     1934.48     65.50 o
 -16   5   7      239.31      212.87     21.06 o
 -15   5   7     1127.35     1153.85     43.29 o
 -14   5   7      265.89      213.19     21.16 o
 -13   5   7     2647.70     2522.89     47.96 o
 -12   5   7     1410.59     1368.22     35.97 o
 -11   5   7      311.34      276.14     20.19 o
 -10   5   7      232.35      248.93     12.59 o
  -9   5   7      841.64      861.04     21.22 o
  -8   5   7      847.90      904.12     22.97 o
  -7   5   7     2828.24     2914.88     43.68 o
  -6   5   7        0.14        4.69      5.11 o
  -5   5   7     9373.01     9601.18     57.05 o
  -4   5   7     1389.20     1702.02     23.22 o
  -3   5   7     3731.21     3556.99     29.81 o
  -2   5   7      858.46      980.27     14.55 o
  -1   5   7     6524.98     6066.11     43.27 o
   0   5   7       12.34       29.66      7.21 o
   1   5   7     7481.34     7284.15     76.65 o
   2   5   7        2.83       -2.81      8.63 o
   3   5   7     7353.04     6866.69     75.60 o
   4   5   7      473.87      490.03     15.21 o
   5   5   7      772.05      610.52     18.84 o
   6   5   7     2132.34     2153.94     32.92 o
   7   5   7     4600.40     4488.47     53.82 o
   8   5   7      396.39      389.05     20.75 o
   9   5   7     9530.49     9637.59     96.27 o
  10   5   7      387.30      389.90     21.86 o
  11   5   7     4747.40     4712.15     78.08 o
  12   5   7      292.79      291.02     26.82 o
  13   5   7     7937.43     8299.83    166.94 o
  14   5   7        8.20       22.04     21.71 o
  15   5   7     1137.94     1002.05     61.47 o
  16   5   7        4.61      -10.62     28.22 o
 -20   6   7        9.24        5.53     23.98 o
 -19   6   7      704.93      706.14     52.88 o
 -18   6   7       20.77      -24.05     24.37 o
 -17   6   7     3560.81     3677.70     88.25 o
 -16   6   7        2.36       20.60     20.65 o
 -15   6   7     3900.48     4087.55     77.99 o
 -14   6   7      330.70      349.40     29.91 o
 -13   6   7     2926.87     3071.47     78.29 o
 -12   6   7      472.89      475.34     21.57 o
 -11   6   7     8794.97     8767.93     89.20 o
 -10   6   7      890.63      826.14     27.55 o
  -9   6   7     5702.68     5561.29     67.79 o
  -8   6   7     3176.63     3452.27     50.11 o
  -7   6   7    11983.63    11966.53     79.29 o
  -6   6   7       77.11       80.18      7.73 o
  -5   6   7    10659.57    10403.52     61.62 o
  -4   6   7      758.01      838.24     17.08 o
  -3   6   7     8526.59     8136.09     50.58 o
  -2   6   7     1315.03     1279.51     21.55 o
  -1   6   7     8989.19     8700.55     64.43 o
   0   6   7      939.29      933.91     24.43 o
   1   6   7     9326.31     9096.49     95.89 o
   2   6   7      902.34      963.99     28.50 o
   3   6   7        4.83       19.62      3.45 o
   4   6   7      222.81      251.68     11.92 o
   5   6   7      532.06      495.57     20.50 o
   6   6   7       56.55       80.59      9.06 o
   7   6   7      415.78      421.51     17.58 o
   8   6   7     1811.86     1950.95     43.09 o
   9   6   7      408.54      410.62     21.82 o
  10   6   7      204.82      214.66     19.14 o
  11   6   7       76.85       62.52     15.80 o
  12   6   7      132.25       92.09     26.43 o
  13   6   7     3372.88     3400.16     82.13 o
  14   6   7        0.84       43.94     24.15 o
  15   6   7     2876.25     2870.10    100.25 o
  16   6   7      157.85      165.77     32.98 o
 -20   7   7       25.59       61.70     25.67 o
 -19   7   7     2612.66     2706.52    101.00 o
 -18   7   7      178.66      217.73     32.59 o
 -17   7   7     2123.38     2424.39     78.43 o
 -16   7   7      638.84      651.65     44.29 o
 -15   7   7     1577.39     1639.79     52.22 o
 -14   7   7       81.67       72.96     14.63 o
 -13   7   7      363.40      372.83     25.91 o
 -12   7   7      321.83      339.76     19.09 o
 -11   7   7     3845.31     3698.39     58.21 o
 -10   7   7        8.12       14.33     15.32 o
  -9   7   7     1282.98     1413.97     41.08 o
  -8   7   7      244.39      232.42     15.58 o
  -7   7   7      181.76      208.35     12.44 o
  -6   7   7      280.90      315.66     13.23 o
  -5   7   7     3038.31     3131.67     34.52 o
  -4   7   7       62.05       73.05      7.83 o
  -3   7   7     2435.77     2355.89     30.50 o
  -2   7   7     2673.23     2703.54     44.63 o
  -1   7   7     1223.31     1115.93     24.12 o
   0   7   7      459.30      434.30     18.20 o
   1   7   7    13163.50    13195.20     96.63 o
   2   7   7      832.86      944.64     24.86 o
   3   7   7     6932.17     6722.63    117.89 o
   4   7   7      346.59      343.78     13.31 o
   5   7   7     6164.50     6091.33     57.58 o
   6   7   7      888.55      901.82     22.36 o
   7   7   7     8384.50     8459.29     69.75 o
   8   7   7       75.27       55.96     14.90 o
   9   7   7     5798.09     5655.55     75.57 o
  10   7   7      979.44      983.67     33.86 o
  11   7   7     5608.24     5638.65     79.70 o
  12   7   7      695.23      694.42     31.93 o
  13   7   7     2161.34     2168.76     82.74 o
  14   7   7      203.69      156.98     28.87 o
  15   7   7     1539.75     1443.02     73.32 o
  16   7   7       60.92       38.97     23.57 o
 -19   8   7     1463.89     1715.52     82.39 o
 -18   8   7       63.23       87.13     27.24 o
 -17   8   7     1212.67     1413.25     71.12 o
 -16   8   7        2.51       -6.84     24.37 o
 -15   8   7     3707.39     3829.63     96.41 o
 -14   8   7      254.73      180.25     22.06 o
 -13   8   7     7665.95     7513.81    113.18 o
 -12   8   7      209.77      190.87     17.55 o
 -11   8   7     2145.93     2197.60     52.43 o
 -10   8   7     1024.21     1048.73     36.90 o
  -9   8   7     5421.58     5490.21     90.66 o
  -8   8   7      132.91      167.60     22.59 o
  -7   8   7     6494.08     6451.13     79.44 o
  -6   8   7      275.70      286.85     13.35 o
  -5   8   7     9777.85     9492.11     88.99 o
  -4   8   7     1394.50     1742.86     35.43 o
  -3   8   7     7837.60     7583.26    104.61 o
  -2   8   7     2800.00     2959.52     42.21 o
  -1   8   7    13164.17    13365.96    150.56 o
   0   8   7      694.16      737.02     26.89 o
   1   8   7    17409.63    17933.22    131.38 o
   2   8   7        1.08       -1.11      5.64 o
   3   8   7      562.96      495.66     12.87 o
   4   8   7        2.80       11.31      7.33 o
   5   8   7     1691.72     1645.71     33.55 o
   6   8   7      102.69      105.33     13.25 o
   7   8   7      126.25      131.98     13.09 o
   8   8   7      198.03      157.62     13.47 o
   9   8   7        3.18      -12.39     12.39 o
  10   8   7     1951.21     2018.58     47.50 o
  11   8   7      602.89      627.62     28.21 o
  12   8   7       76.98       44.60     17.52 o
  13   8   7      351.74      371.72     43.64 o
  14   8   7       35.52       13.94     31.52 o
  15   8   7      771.21      941.60     60.55 o
 -19   9   7      758.32      793.83     58.67 o
 -18   9   7      296.80      316.57     38.47 o
 -17   9   7     2073.16     2088.53    104.59 o
 -16   9   7      273.28      279.49     40.98 o
 -15   9   7     4385.18     4528.18    108.38 o
 -14   9   7      194.94      222.01     29.25 o
 -13   9   7      471.06      508.40     38.22 o
 -12   9   7       58.35       69.49     23.45 o
 -11   9   7     2503.29     2346.56     55.69 o
 -10   9   7      181.11      195.26     18.00 o
  -9   9   7     2065.22     2285.95     49.00 o
  -8   9   7       71.74       76.42     12.94 o
  -7   9   7      273.17      268.03     13.32 o
  -6   9   7       51.35       55.90      8.09 o
  -5   9   7      834.25      738.95     18.49 o
  -4   9   7       53.71       89.80     16.54 o
  -3   9   7     2533.53     2361.17     48.49 o
  -2   9   7      842.52      855.88     25.02 o
  -1   9   7     1759.59     1517.19     25.10 o
   0   9   7      803.23      759.93     22.71 o
   1   9   7    17550.72    16573.03    209.93 o
   2   9   7       44.03       28.69      6.91 o
   3   9   7     9927.63     9589.07     94.88 o
   4   9   7      164.41      167.56      9.17 o
   5   9   7     8783.95     8858.98     64.37 o
   6   9   7     1931.45     2001.35     32.99 o
   7   9   7     3671.59     3676.41     52.26 o
   8   9   7       19.65       12.42     10.06 o
   9   9   7     1775.09     1637.78     38.49 o
  10   9   7      643.33      654.98     28.36 o
  11   9   7     6134.40     6287.32    100.56 o
  12   9   7      124.41       93.74     17.15 o
  13   9   7      107.20      120.66     27.53 o
  14   9   7      411.84      394.79     40.18 o
  15   9   7     1063.80     1052.58     97.14 o
 -18  10   7       22.67       33.73     28.30 o
 -17  10   7      890.39      822.96     69.20 o
 -16  10   7       11.46      -21.91     27.16 o
 -15  10   7     1584.95     1622.60     68.29 o
 -14  10   7      392.62      350.76     32.71 o
 -13  10   7    13002.59    12780.65    182.57 o
 -12  10   7      570.07      652.23     43.30 o
 -11  10   7      325.38      302.36     29.27 o
 -10  10   7     1254.68     1334.69     37.86 o
  -9  10   7     5324.99     5350.48     82.04 o
  -8  10   7     3980.04     4064.16     80.04 o
  -7  10   7     3401.11     3352.48     65.70 o
  -6  10   7        7.30        7.03      6.50 o
  -5  10   7      815.96      781.54     22.71 o
  -4  10   7       23.43       19.36      6.28 o
  -3  10   7     9719.45     9532.51     86.55 o
  -2  10   7      692.32      656.49     20.17 o
  -1  10   7     8122.02     7888.97     89.98 o
   0  10   7        2.59       -0.94      7.75 o
   1  10   7     5395.98     5069.43     54.89 o
   2  10   7        7.38       10.85      6.46 o
   3  10   7     1543.36     1339.88     27.36 o
   4  10   7      355.73      352.83     15.92 o
   5  10   7     2193.25     2126.94     31.61 o
   6  10   7        0.05        1.25      7.20 o
   7  10   7      729.47      683.10     21.29 o
   8  10   7      262.61      243.17     16.31 o
   9  10   7       79.75       73.64     13.08 o
  10  10   7        0.02      111.05     19.93 o
  11  10   7     1216.34     1253.59     47.69 o
  12  10   7       77.59       67.87     18.29 o
  13  10   7       53.80       19.07     21.71 o
  14  10   7        0.48      -19.16     22.28 o
  15  10   7      292.21      298.09     48.99 o
 -18  11   7      317.98      237.26     44.23 o
 -17  11   7     2633.13     2850.83    126.51 o
 -16  11   7       16.84       42.73     41.73 o
 -15  11   7     4053.09     4105.94    110.51 o
 -14  11   7      187.08       80.36     28.17 o
 -13  11   7     1513.99     1715.81    114.49 o
 -12  11   7       64.25       62.04     19.25 o
 -11  11   7      337.66      230.75     23.29 o
 -10  11   7      470.71      472.24     39.43 o
  -9  11   7        3.88       17.76      9.75 o
  -8  11   7      277.25      323.91     28.52 o
  -7  11   7      382.01      385.50     21.45 o
  -6  11   7      472.98      466.17     19.45 o
  -5  11   7     1818.81     1823.25     35.36 o
  -4  11   7       42.94       41.30      7.64 o
  -3  11   7     7618.27     7626.55     65.89 o
  -2  11   7      690.38      738.76     22.37 o
  -1  11   7     1751.30     1700.05     35.70 o
   0  11   7        3.89       -1.82     16.96 o
   1  11   7     2866.53     2712.48     53.63 o
   2  11   7      879.60      973.36     23.38 o
   3  11   7     5478.37     5377.09     56.63 o
   4  11   7       25.62       19.41     13.76 o
   5  11   7     5032.67     4989.11     67.07 o
   6  11   7       65.98       72.42     10.53 o
   7  11   7     7455.44     7499.90     76.10 o
   8  11   7      207.19      229.92     18.76 o
   9  11   7     7609.69     7400.23    109.52 o
  10  11   7      769.40      806.70     34.95 o
  11  11   7     2557.69     2556.90     60.60 o
  12  11   7       17.61       -2.10     20.47 o
  13  11   7      573.77      563.54     41.54 o
  14  11   7      111.91      131.54     40.28 o
 -17  12   7      447.62      552.42     61.04 o
 -16  12   7      425.00      413.95     53.15 o
 -15  12   7      172.36      159.44     23.27 o
 -14  12   7      234.12      245.15     27.85 o
 -13  12   7     6242.80     6308.19    119.34 o
 -12  12   7      716.39      702.31     48.49 o
 -11  12   7     3573.47     3609.34     98.73 o
 -10  12   7     1368.13     1291.74     52.92 o
  -9  12   7     6053.16     5884.14    126.64 o
  -8  12   7      997.83     1109.93     46.75 o
  -7  12   7     1609.83     1513.47     43.24 o
  -6  12   7      793.32      947.84     29.75 o
  -5  12   7     1795.94     1666.40     33.07 o
  -4  12   7      619.36      609.00     20.62 o
  -3  12   7     9127.15     8803.85     85.28 o
  -2  12   7        2.57       -8.82      8.82 o
  -1  12   7    13743.11    13344.18     93.51 o
   0  12   7     2297.92     2196.81     44.28 o
   1  12   7     4229.26     4062.17     59.08 o
   2  12   7     2238.55     2171.45     36.39 o
   3  12   7      711.73      684.58     22.22 o
   4  12   7     2021.90     2076.31     39.49 o
   5  12   7      422.24      434.64     21.90 o
   6  12   7      169.37      160.94     13.25 o
   7  12   7      235.15      165.64     28.08 o
   8  12   7     1028.33      926.63     40.58 o
   9  12   7      267.54      217.78     22.62 o
  10  12   7      206.73      165.63     22.80 o
  11  12   7      507.94      481.91     28.10 o
  12  12   7       19.76       30.95     25.30 o
  13  12   7      672.11      645.19     89.39 o
 -16  13   7      382.06      416.98     43.91 o
 -15  13   7     1517.51     1584.34     64.79 o
 -14  13   7      134.90      138.83     25.66 o
 -13  13   7      928.48      961.34     49.59 o
 -12  13   7     2411.38     2363.82     99.31 o
 -11  13   7       41.92       34.04     20.05 o
 -10  13   7      115.76       66.52     26.16 o
  -9  13   7      462.03      400.94     38.54 o
  -8  13   7      815.92      778.51     61.84 o
  -7  13   7       19.19       12.22     15.24 o
  -6  13   7      136.17      181.08     16.94 o
  -5  13   7      439.19      431.01     17.25 o
  -4  13   7     2225.73     2191.20     47.01 o
  -3  13   7     7605.09     7275.31     96.04 o
  -2  13   7     2766.34     2709.96     48.27 o
  -1  13   7     2567.08     2517.91     46.08 o
   0  13   7      329.04      353.14     19.82 o
   1  13   7     3241.16     3292.52     52.48 o
   2  13   7     8027.95     8101.14     78.76 o
   3  13   7     1276.36     1403.50     36.73 o
   4  13   7     7272.40     7382.83     72.84 o
   5  13   7     6632.15     6973.30    105.57 o
   6  13   7      991.73     1023.20     43.40 o
   7  13   7     2104.97     2205.42     62.09 o
   8  13   7       72.70       28.29     17.74 o
   9  13   7      166.74      175.81     21.41 o
  10  13   7       63.85       12.94     16.72 o
  11  13   7      693.71      696.86     44.90 o
  12  13   7      287.13      283.17     41.25 o
 -16  14   7      576.00      528.35     58.36 o
 -15  14   7      127.29      112.37     33.83 o
 -14  14   7       22.46      -20.35     20.63 o
 -13  14   7      126.08      106.78     20.40 o
 -12  14   7        0.91      -22.98     22.98 o
 -11  14   7     2494.32     2757.41     95.69 o
 -10  14   7      347.06      200.35     29.04 o
  -9  14   7     4667.82     4759.87    122.32 o
  -8  14   7      125.16      109.73     33.91 o
  -7  14   7     4162.33     4279.94     97.76 o
  -6  14   7     1281.41     1357.97     44.72 o
  -5  14   7    10828.69    10791.45     96.79 o
  -4  14   7     1129.84     1151.53     33.12 o
  -3  14   7      122.47      104.80     18.81 o
  -2  14   7       94.03       89.97     12.85 o
  -1  14   7     3526.10     3408.54     55.68 o
   0  14   7      173.82      154.59     13.91 o
   1  14   7     2614.98     2667.34     86.14 o
   2  14   7      716.67      725.36     28.63 o
   3  14   7      510.03      486.96     23.20 o
   4  14   7     1110.79     1128.03     35.92 o
   5  14   7     2556.14     2793.56     79.46 o
   6  14   7      128.90      191.23     25.19 o
   7  14   7        9.05        1.15     16.79 o
   8  14   7      302.99      313.23     28.40 o
   9  14   7       66.68       32.28     20.83 o
  10  14   7        1.55       16.87     20.91 o
  11  14   7      610.56      528.35     40.54 o
  12  14   7       24.92        9.67     25.83 o
 -15  15   7      762.46      755.25     48.33 o
 -14  15   7      187.82      155.60     26.88 o
 -13  15   7     1067.41     1044.16     63.81 o
 -12  15   7      396.59      459.39     44.75 o
 -11  15   7      330.38      357.52     40.49 o
 -10  15   7       32.35       54.96     29.37 o
  -9  15   7       23.29       24.08     21.69 o
  -8  15   7       11.00        9.28     23.83 o
  -7  15   7     1405.05     1421.37     59.96 o
  -6  15   7       62.69        6.21     18.77 o
  -5  15   7       80.25       41.66     12.25 o
  -4  15   7     2234.58     2084.48     45.34 o
  -3  15   7     3492.93     3301.29     56.76 o
  -2  15   7     1406.21     1372.06     37.55 o
  -1  15   7     2412.63     2467.27     49.71 o
   0  15   7      590.39      647.22     27.45 o
   1  15   7     5176.12     5232.71     71.73 o
   2  15   7       24.51        3.10     17.46 o
   3  15   7     2063.24     2025.33     47.67 o
   4  15   7       33.46       13.05     20.11 o
   5  15   7     2289.93     2219.21     64.45 o
   6  15   7      117.21       89.58     26.47 o
   7  15   7      398.32      431.40     28.96 o
   8  15   7      471.90      513.76     31.40 o
   9  15   7     1296.16     1253.84     48.39 o
  10  15   7       99.16       89.80     18.83 o
  11  15   7     2757.77     2785.94    129.72 o
 -13  16   7      552.41      527.78     48.96 o
 -12  16   7      626.58      688.36     54.79 o
 -11  16   7     1272.19     1284.88     71.37 o
 -10  16   7      520.89      605.88     43.23 o
  -9  16   7     1913.56     2040.22     75.11 o
  -8  16   7      464.34      400.81     36.68 o
  -7  16   7     2759.98     2741.71     86.54 o
  -6  16   7      376.16      367.88     28.85 o
  -5  16   7     2908.66     2726.56     68.67 o
  -4  16   7     2245.67     2208.36     54.00 o
  -3  16   7        6.30       56.39     19.26 o
  -2  16   7     1541.84     1510.81     40.75 o
  -1  16   7     1708.07     1744.45     43.52 o
   0  16   7       52.68        7.58     13.85 o
   1  16   7     1861.78     1818.36     52.71 o
   2  16   7      703.15      693.37     38.06 o
   3  16   7       55.94       35.18     16.95 o
   4  16   7      932.97      882.52     39.00 o
   5  16   7      868.39      862.29     42.86 o
   6  16   7       19.80       21.60     17.92 o
   7  16   7       18.37        3.61     14.84 o
   8  16   7       31.85       43.50     17.39 o
   9  16   7       92.48       51.71     16.51 o
 -12  17   7       29.46       21.68     23.29 o
 -11  17   7      246.98      245.29     31.53 o
 -10  17   7       29.72       44.06     23.82 o
  -9  17   7      213.14      118.00     26.16 o
  -8  17   7      177.51      193.10     29.43 o
  -7  17   7      442.26      384.71     37.11 o
  -6  17   7      260.75      199.19     23.01 o
  -5  17   7      230.64      248.62     25.60 o
  -4  17   7     1443.20     1356.31     50.72 o
  -3  17   7      729.44      800.24     40.88 o
  -2  17   7     1644.23     1603.61     49.60 o
  -1  17   7     1081.10     1260.14     44.70 o
   0  17   7      481.77      471.20     42.21 o
   1  17   7      888.72      856.45     38.04 o
   2  17   7      133.00      102.65     24.06 o
   3  17   7     2061.74     2090.32     65.46 o
   4  17   7       92.72       39.18     17.40 o
   5  17   7     1887.07     1875.88     63.15 o
   6  17   7      322.87      339.98     38.01 o
   7  17   7     2429.44     2455.71     79.27 o
   8  17   7      995.28      966.43     48.38 o
 -10  18   7        4.88        8.07     24.30 o
  -9  18   7     1699.98     1618.76     71.55 o
  -8  18   7       21.17       12.70     23.39 o
  -7  18   7     2091.19     2156.18     92.69 o
  -6  18   7      975.36      999.14     55.72 o
  -5  18   7     3885.98     3869.82    104.87 o
  -4  18   7      451.49      541.15     42.27 o
  -3  18   7     2029.90     2064.83     76.91 o
  -2  18   7      871.65      879.35     44.02 o
  -1  18   7      537.70      476.69     40.12 o
   0  18   7        2.85      -15.62     15.62 o
   1  18   7      454.56      500.09     33.40 o
   2  18   7      246.01      228.28     34.34 o
   3  18   7       92.23      117.15     20.29 o
   4  18   7      163.14      215.84     23.66 o
   5  18   7      307.95      352.67     31.46 o
   6  18   7      137.79      148.71     26.74 o
  -8  19   7       83.47       97.82     24.76 o
  -7  19   7        3.46      -10.41     36.23 o
  -6  19   7      168.66      171.92     29.90 o
  -5  19   7       48.27       14.95     20.60 o
  -4  19   7       99.78       98.30     25.43 o
  -3  19   7      232.69      183.43     30.13 o
  -2  19   7       37.49       60.24     27.23 o
  -1  19   7      845.90      898.56     69.36 o
   0  19   7      374.36      419.99     34.71 o
   1  19   7     1460.09     1549.51     58.15 o
   2  19   7      321.72      331.31     31.23 o
   3  19   7      415.73      423.31     33.01 o
   4  19   7     1281.95     1343.34     56.58 o
  -4  20   7       49.56       33.37     24.68 o
  -3  20   7     1194.45     1190.59     62.71 o
  -2  20   7      819.55      888.88     54.50 o
  -1  20   7      274.95      195.27     30.86 o
   0  20   7      131.46       78.00     26.35 o
 -20   0   8     2250.43     2269.49    116.06 o
 -18   0   8      390.26      382.39     49.09 o
 -16   0   8     1824.54     1910.81     65.80 o
 -14   0   8     3548.20     3562.10     62.41 o
 -12   0   8     1140.31     1169.70     27.45 o
 -10   0   8     1453.90     1531.29     32.47 o
  -8   0   8        7.77       90.76     19.35 o
  -6   0   8      565.10      467.18     20.05 o
  -4   0   8    18784.49    18115.10    112.06 o
  -2   0   8     8195.91     7622.69     69.40 o
   0   0   8      158.24      352.40     27.48 o
   2   0   8    26212.59    26342.38    134.46 o
   4   0   8     4136.06     3563.33     48.22 o
   6   0   8    10750.31    10458.73    239.41 o
   8   0   8    14099.32    14463.21    296.82 o
  10   0   8     5312.03     5455.61    145.03 o
  12   0   8     4874.38     4707.01    144.03 o
  14   0   8      928.60      819.46     67.32 o
  16   0   8      467.84      484.33     56.35 o
 -21   1   8       52.31       94.62     25.04 o
 -20   1   8     1683.04     1822.19     74.21 o
 -19   1   8        1.42        6.33     22.44 o
 -18   1   8     5831.81     5867.49    101.02 o
 -17   1   8        3.18        6.83     15.49 o
 -16   1   8     5638.23     5746.52     79.45 o
 -15   1   8      594.07      551.70     19.22 o
 -14   1   8     6186.85     6197.04     58.23 o
 -13   1   8       50.71       44.33      5.77 o
 -12   1   8     3774.38     3693.45     32.54 o
 -11   1   8     2334.60     2605.72     27.79 o
 -10   1   8    13364.78    13451.55     70.83 o
  -9   1   8      660.43      673.41     15.21 o
  -8   1   8    16149.91    16507.36     70.84 o
  -7   1   8       16.59        2.17      5.71 o
  -6   1   8    27165.70    28147.59     96.20 o
  -5   1   8      101.19      107.53      7.32 o
  -4   1   8     6895.11     6554.33     40.33 o
  -3   1   8      625.21      677.28     16.29 o
  -2   1   8     2060.84     1901.59     24.27 o
  -1   1   8     1220.11     1130.78     19.76 o
   0   1   8    23869.38    26628.11    274.14 o
   1   1   8       90.35      106.07      6.53 o
   2   1   8    15817.81    15905.38     72.67 o
   3   1   8       28.93       38.71      8.91 o
   4   1   8     1916.94     1798.14     22.51 o
   5   1   8     2009.13     1862.09     26.36 o
   6   1   8       40.15       25.39      6.87 o
   7   1   8      197.01      216.70     25.42 o
   8   1   8     1115.87     1223.89     71.14 o
   9   1   8        8.88        7.43     18.98 o
  10   1   8     3073.50     3190.46    125.61 o
  11   1   8        1.05       -8.93     21.41 o
  12   1   8     3958.52     4016.25    106.31 o
  13   1   8       78.76       76.37     20.41 o
  14   1   8     4424.47     4618.50    106.79 o
  15   1   8      173.82      170.13     26.69 o
  16   1   8     3284.83     3341.86     96.52 o
 -21   2   8      113.25       53.85     24.75 o
 -20   2   8     2927.83     3009.18     93.83 o
 -19   2   8       13.93       -9.44     21.47 o
 -18   2   8     2537.56     2495.50     67.56 o
 -17   2   8     1191.19     1077.75     45.50 o
 -16   2   8     1432.12     1413.06     48.19 o
 -15   2   8       19.94       -1.93      8.01 o
 -14   2   8     1265.14     1238.89     24.17 o
 -13   2   8       42.85       37.25      5.44 o
 -12   2   8      271.58      285.91      9.73 o
 -11   2   8        0.27       19.50     10.61 o
 -10   2   8      611.68      693.18     19.06 o
  -9   2   8      227.40      229.96     10.42 o
  -8   2   8     1301.66     1147.70     19.39 o
  -7   2   8     1070.72     1099.56     53.45 o
  -6   2   8     3266.01     2915.41     45.25 o
  -5   2   8      507.22      666.34     17.56 o
  -4   2   8    13265.95    12737.09     72.36 o
  -3   2   8      493.36      553.02     24.93 o
  -2   2   8    18251.32    17597.63     81.84 o
  -1   2   8      127.20       91.65      7.26 o
   0   2   8    25077.22    24291.81    173.44 o
   1   2   8     2460.46     2572.09     24.98 o
   2   2   8    20357.49    20559.96    104.86 o
   3   2   8     1600.10     1558.33     25.77 o
   4   2   8     7549.67     6891.78     67.07 o
   5   2   8     1509.28     1552.04     27.90 o
   6   2   8    12872.72    12642.55     76.85 o
   7   2   8        5.32       12.34     11.95 o
   8   2   8     8823.01     8775.10    114.17 o
   9   2   8       95.45      110.26     22.85 o
  10   2   8     1158.30     1199.79     46.48 o
  11   2   8      453.69      434.57     33.02 o
  12   2   8      728.99      691.16     47.07 o
  13   2   8     1031.48     1014.84     47.83 o
  14   2   8      827.02      821.31     44.10 o
  15   2   8      120.13      121.96     24.22 o
  16   2   8      419.76      467.73     39.55 o
 -21   3   8       35.80       18.45     22.60 o
 -20   3   8     1225.86     1156.31     60.34 o
 -19   3   8       89.45       67.94     18.48 o
 -18   3   8     2584.59     2595.23     70.03 o
 -17   3   8        2.80       -4.10     16.00 o
 -16   3   8     5108.42     5288.10     92.40 o
 -15   3   8      147.63      150.84     11.89 o
 -14   3   8     9367.78     9354.62     65.10 o
 -13   3   8     4707.93     4589.98     40.26 o
 -12   3   8     8242.18     8335.23     57.66 o
 -11   3   8     8706.04     9133.58     57.72 o
 -10   3   8     5682.22     5762.11     57.72 o
  -9   3   8     1617.50     1716.57     26.15 o
  -8   3   8       17.59       30.64      6.76 o
  -7   3   8     1160.00     1274.47     21.33 o
  -6   3   8     7325.67     7192.09     54.11 o
  -5   3   8     1324.52     1353.32     25.48 o
  -4   3   8     5002.24     4440.28     36.20 o
  -3   3   8       17.19       -3.45      7.14 o
  -2   3   8    28626.88    29663.52    105.03 o
  -1   3   8        4.39        3.61      4.59 o
   0   3   8    38051.26    37742.95    292.39 o
   1   3   8      761.14      734.01     19.47 o
   2   3   8     4607.99     4553.20     49.22 o
   3   3   8     1042.48     1046.61     24.55 o
   4   3   8      478.59      353.46     10.27 o
   5   3   8     1839.02     2097.82     25.94 o
   6   3   8        1.75       31.44     17.36 o
   7   3   8     2659.49     2791.20     39.04 o
   8   3   8      100.58       86.07     10.35 o
   9   3   8        8.65       -1.46     13.28 o
  10   3   8     1362.41     1386.47     42.86 o
  11   3   8        0.39       15.77     14.42 o
  12   3   8     1895.59     1873.13     61.26 o
  13   3   8        2.04      -18.80     18.80 o
  14   3   8      356.65      350.79     30.50 o
  15   3   8       18.81      -11.38     22.24 o
  16   3   8     1658.73     1942.23     75.33 o
 -21   4   8       41.35       29.92     20.93 o
 -20   4   8     1878.54     1929.48     76.94 o
 -19   4   8      448.54      480.28     34.64 o
 -18   4   8     1373.70     1409.02     60.32 o
 -17   4   8     1059.06     1045.73     45.42 o
 -16   4   8     1758.84     1640.46     53.60 o
 -15   4   8        0.50        7.66     13.68 o
 -14   4   8     2184.13     2209.44     41.22 o
 -13   4   8      474.99      443.75     21.03 o
 -12   4   8      379.86      323.71     17.37 o
 -11   4   8        1.24       13.09      7.98 o
 -10   4   8      607.88      659.12     50.19 o
  -9   4   8       77.66      102.87      7.95 o
  -8   4   8      674.37      536.64     12.37 o
  -7   4   8       92.82      146.82      8.00 o
  -6   4   8     5587.82     5240.31     41.16 o
  -5   4   8     5007.43     5302.02     50.49 o
  -4   4   8    12789.99    12566.17     78.79 o
  -3   4   8      175.62      195.51      9.37 o
  -2   4   8    13000.54    12064.75     74.29 o
  -1   4   8     1019.77     1087.68     21.35 o
   0   4   8     8876.69     7791.32     52.76 o
   1   4   8      146.19      112.60     10.54 o
   2   4   8     8633.62     7703.53    109.20 o
   3   4   8      638.58      562.41     14.87 o
   4   4   8    11036.25    10973.43     56.90 o
   5   4   8        0.77        5.47      6.27 o
   6   4   8     4096.85     4027.84     44.83 o
   7   4   8      357.41      408.72     20.54 o
   8   4   8    10673.00    10766.32    103.84 o
   9   4   8        9.86       14.05     12.92 o
  10   4   8      904.98      893.75     34.95 o
  11   4   8       10.48        1.34     13.53 o
  12   4   8      440.51      367.71     28.21 o
  13   4   8     1104.49     1041.54     48.51 o
  14   4   8     1253.48     1264.92     53.93 o
  15   4   8      514.83      495.35     45.48 o
  16   4   8      960.03     1062.11     65.15 o
 -20   5   8      377.74      382.90     31.87 o
 -19   5   8       39.23       33.57     18.61 o
 -18   5   8      737.49      764.18     40.54 o
 -17   5   8      357.76      319.20     27.47 o
 -16   5   8     3356.80     3399.60     76.72 o
 -15   5   8      321.24      312.63     20.47 o
 -14   5   8     2775.03     2799.26     60.38 o
 -13   5   8      926.16      859.96     33.45 o
 -12   5   8     4890.42     4880.81     57.68 o
 -11   5   8        6.35       -6.13      7.95 o
 -10   5   8     5229.51     5139.15     53.14 o
  -9   5   8      632.48      632.57     17.73 o
  -8   5   8    11355.36    11146.41     83.52 o
  -7   5   8     1079.69     1214.63     20.06 o
  -6   5   8     1953.92     1706.66     22.18 o
  -5   5   8      448.43      435.77     13.79 o
  -4   5   8     6621.98     6444.69     47.54 o
  -3   5   8       56.44       65.07      5.60 o
  -2   5   8     8811.95     8487.67     76.91 o
  -1   5   8      428.58      454.93     12.77 o
   0   5   8     3534.24     3386.87     41.96 o
   1   5   8      286.70      388.95     12.19 o
   2   5   8       73.23      113.62     10.07 o
   3   5   8     3951.32     4653.70     51.07 o
   4   5   8      305.03      268.81     10.12 o
   5   5   8     1956.50     1866.15     26.32 o
   6   5   8        0.84       18.87     11.16 o
   7   5   8       76.78       43.21     12.79 o
   8   5   8      496.99      532.87     24.66 o
   9   5   8      277.71      267.68     19.35 o
  10   5   8      259.24      271.82     19.28 o
  11   5   8       82.74       57.37     14.63 o
  12   5   8     2496.31     2525.54     60.70 o
  13   5   8       33.17       43.01     17.57 o
  14   5   8     5865.99     5861.88    113.73 o
  15   5   8      399.51      424.32     61.46 o
  16   5   8     2362.66     2496.94     97.54 o
 -20   6   8     1488.42     1641.87     70.02 o
 -19   6   8        7.77      -13.32     19.89 o
 -18   6   8     1136.74     1237.26     62.44 o
 -17   6   8       89.54      114.37     28.25 o
 -16   6   8     1319.53     1297.96     54.99 o
 -15   6   8       53.48       58.46     25.13 o
 -14   6   8     7805.35     7750.38     95.66 o
 -13   6   8     2063.04     1986.66     48.43 o
 -12   6   8      539.72      458.47     20.59 o
 -11   6   8       24.77       22.40     11.91 o
 -10   6   8      530.34      490.99     20.91 o
  -9   6   8      153.61      195.96     12.14 o
  -8   6   8      673.75      645.94     19.98 o
  -7   6   8      594.51      631.90     15.35 o
  -6   6   8     5570.79     5662.40     45.38 o
  -5   6   8     1028.37     1268.39     23.17 o
  -4   6   8     8421.59     8428.01     63.84 o
  -3   6   8     1259.28     1247.73     20.33 o
  -2   6   8     8684.12     8518.47     63.01 o
  -1   6   8      461.46      472.13     14.11 o
   0   6   8    13330.38    12949.25    104.27 o
   1   6   8      177.02      166.00     10.03 o
   2   6   8    16154.54    16044.86    125.55 o
   3   6   8       46.74       28.70      7.61 o
   4   6   8    11216.88    11064.97    140.49 o
   5   6   8       76.85       86.54      9.50 o
   6   6   8      273.70      225.25     11.96 o
   7   6   8      328.72      305.22     14.24 o
   8   6   8     7868.71     8004.58    104.20 o
   9   6   8       20.78        5.58     11.40 o
  10   6   8     2763.06     2610.40     56.53 o
  11   6   8        2.00      -13.59     13.59 o
  12   6   8     2151.90     2054.62     55.31 o
  13   6   8      148.41      232.42     27.13 o
  14   6   8     3832.57     4011.62    125.77 o
  15   6   8        5.80       48.49     28.33 o
  16   6   8      783.15      932.56    100.80 o
 -20   7   8     1365.85     1476.37     67.54 o
 -19   7   8        3.70       -3.36     20.34 o
 -18   7   8     1015.99     1083.33     54.55 o
 -17   7   8      287.60      278.25     30.80 o
 -16   7   8     3410.61     3427.58    101.69 o
 -15   7   8      143.68      150.92     19.43 o
 -14   7   8     3499.85     3552.85     82.26 o
 -13   7   8      393.78      366.90     25.05 o
 -12   7   8     6590.17     6571.24     85.94 o
 -11   7   8     1968.75     2020.14     87.23 o
 -10   7   8     6100.68     5954.86     78.36 o
  -9   7   8      101.15       80.39      9.72 o
  -8   7   8     8625.14     8591.90     74.01 o
  -7   7   8      512.49      555.85     19.29 o
  -6   7   8     4841.64     4708.42     46.94 o
  -5   7   8      230.33      276.45     11.99 o
  -4   7   8     5147.49     5072.13     44.42 o
  -3   7   8      204.08      191.04     12.31 o
  -2   7   8     1976.95     1738.88     27.10 o
  -1   7   8      150.20      174.70     13.08 o
   0   7   8     7850.78     7563.66     96.45 o
   1   7   8      362.54      326.37     11.36 o
   2   7   8      670.77      566.27     23.00 o
   3   7   8     1941.68     2169.71     41.76 o
   4   7   8       14.55       21.66      7.08 o
   5   7   8      393.82      446.84     16.56 o
   6   7   8      254.94      237.95     12.44 o
   7   7   8      844.69      861.42     23.14 o
   8   7   8      733.35      748.77     25.67 o
   9   7   8      306.52      252.75     19.13 o
  10   7   8     1060.59     1063.39     35.91 o
  11   7   8       21.16      -12.55     12.85 o
  12   7   8      618.94      674.24     32.89 o
  13   7   8      770.04      849.93     54.89 o
  14   7   8      975.00     1081.25     62.92 o
  15   7   8     1059.22     1071.02     85.79 o
 -19   8   8      578.78      629.12     45.14 o
 -18   8   8     1369.61     1256.56     59.84 o
 -17   8   8      112.04      124.95     35.78 o
 -16   8   8      427.35      451.17     87.60 o
 -15   8   8      136.51       87.01     30.19 o
 -14   8   8      256.89      171.89     23.76 o
 -13   8   8     1258.97     1277.18     43.38 o
 -12   8   8      125.00      171.98     20.55 o
 -11   8   8       94.75      112.34     14.68 o
 -10   8   8       37.56       18.98     14.58 o
  -9   8   8     1038.05      976.80     26.85 o
  -8   8   8     3174.73     3090.68     46.10 o
  -7   8   8      490.96      445.47     12.23 o
  -6   8   8     3272.48     3162.90     46.84 o
  -5   8   8        0.24        9.05      6.76 o
  -4   8   8     4454.48     4156.92     43.51 o
  -3   8   8     4898.38     5269.32     54.76 o
  -2   8   8     3159.55     2966.89     46.99 o
  -1   8   8     1589.16     1614.06     38.40 o
   0   8   8    16614.86    17204.01    154.28 o
   1   8   8     3078.26     2964.31     48.02 o
   2   8   8     6360.95     6034.06     73.34 o
   3   8   8        0.60      -10.79     11.10 o
   4   8   8    16597.15    16207.35    164.24 o
   5   8   8      339.32      354.96     12.86 o
   6   8   8    10005.39     9951.39     80.16 o
   7   8   8      313.90      300.65     17.25 o
   8   8   8     1311.23     1334.92     34.07 o
   9   8   8       24.41       15.98     15.52 o
  10   8   8     3441.18     3489.12     64.09 o
  11   8   8       22.30      -16.58     16.58 o
  12   8   8      504.87      482.66     33.39 o
  13   8   8        0.63      -13.01     21.72 o
  14   8   8     1177.69     1380.33     98.86 o
  15   8   8       17.41      -10.68     32.42 o
 -19   9   8       10.29       14.15     22.68 o
 -18   9   8     1010.17     1014.72     63.84 o
 -17   9   8       40.05       64.70     26.35 o
 -16   9   8     1291.36     1303.89     81.97 o
 -15   9   8      506.52      530.09     41.15 o
 -14   9   8     4254.19     4423.43    180.05 o
 -13   9   8      403.79      373.63     34.81 o
 -12   9   8     7502.79     7791.25    102.78 o
 -11   9   8     1507.07     1549.67     46.84 o
 -10   9   8     8200.11     8268.62     87.50 o
  -9   9   8      126.85      130.94     13.29 o
  -8   9   8     2263.16     2277.56     45.01 o
  -7   9   8      887.45      918.16     23.14 o
  -6   9   8     5697.72     5781.76     60.71 o
  -5   9   8        7.30        8.95      7.47 o
  -4   9   8     6478.93     6435.17     54.45 o
  -3   9   8      137.99      124.36     15.10 o
  -2   9   8     2359.12     2126.25     45.75 o
  -1   9   8        0.72        1.83     11.75 o
   0   9   8    15316.48    15290.61    141.91 o
   1   9   8     2030.28     1992.66     41.33 o
   2   9   8     4074.11     3661.19     55.44 o
   3   9   8      146.01      180.22     21.05 o
   4   9   8      124.10      146.56      8.36 o
   5   9   8      393.27      414.07     12.69 o
   6   9   8      494.46      527.39     20.06 o
   7   9   8        9.27       12.09     11.27 o
   8   9   8       24.57       17.97     10.28 o
   9   9   8        0.22      -10.75     10.75 o
  10   9   8     1393.19     1394.18     42.43 o
  11   9   8        6.43      -11.30     17.14 o
  12   9   8      102.85      105.67     16.57 o
  13   9   8       16.78       50.87     32.30 o
  14   9   8      836.66      959.76    109.08 o
 -18  10   8      616.32      674.63    106.74 o
 -17  10   8       37.69       27.23     28.26 o
 -16  10   8       33.26       10.27     29.08 o
 -15  10   8       82.44       90.60     24.78 o
 -14  10   8        2.20       14.92     18.96 o
 -13  10   8      165.68      179.71     34.80 o
 -12  10   8     1074.56      969.66     45.84 o
 -11  10   8      201.21      188.74     24.50 o
 -10  10   8      216.23      186.48     18.25 o
  -9  10   8        8.93        1.21     14.24 o
  -8  10   8      693.25      766.85     35.79 o
  -7  10   8       58.59       57.32      7.91 o
  -6  10   8     3917.82     3805.06     53.50 o
  -5  10   8       18.55       13.35      7.09 o
  -4  10   8     5579.56     5320.41     65.17 o
  -3  10   8      643.61      669.92     24.02 o
  -2  10   8     6257.74     5944.94     65.56 o
  -1  10   8      359.78      346.65     31.23 o
   0  10   8     9302.14     9174.19     97.55 o
   1  10   8     4289.50     4497.85     62.71 o
   2  10   8     3272.72     3131.23     52.84 o
   3  10   8       40.81       36.89      9.39 o
   4  10   8     2381.14     2304.01     40.40 o
   5  10   8       78.99       50.02     11.19 o
   6  10   8     2892.35     2825.98     44.55 o
   7  10   8      866.17      849.56     26.67 o
   8  10   8     3994.17     3939.05     77.13 o
   9  10   8     1787.20     1939.04     49.52 o
  10  10   8     9281.14     9245.52    108.48 o
  11  10   8       57.44       87.36     19.93 o
  12  10   8     2183.32     2145.73     91.91 o
  13  10   8       12.30      -35.50     35.50 o
  14  10   8       62.75       45.18     34.12 o
 -18  11   8     1522.61     1442.26     94.71 o
 -17  11   8        2.38      -33.14     33.14 o
 -16  11   8     2348.23     2340.62    125.61 o
 -15  11   8      165.77      212.49     30.54 o
 -14  11   8     2045.09     1902.71     76.51 o
 -13  11   8       68.04      118.87     28.88 o
 -12  11   8     2523.24     2316.41     70.78 o
 -11  11   8      577.66      515.80     34.47 o
 -10  11   8     9703.48     9481.77    179.59 o
  -9  11   8     5509.69     5556.23     89.87 o
  -8  11   8    10486.26    10234.38    104.22 o
  -7  11   8     2479.99     2554.45     52.98 o
  -6  11   8     5353.75     5189.64     60.56 o
  -5  11   8      592.25      587.53     20.41 o
  -4  11   8     3943.44     3492.95     65.83 o
  -3  11   8      178.77      164.28     14.41 o
  -2  11   8      149.50      176.90     14.24 o
  -1  11   8       14.27       19.34     19.83 o
   0  11   8        2.58       -7.29      7.29 o
   1  11   8       57.88       45.02      7.67 o
   2  11   8      175.89      145.47     10.57 o
   3  11   8       87.68       77.10     16.29 o
   4  11   8      106.74       96.39     12.39 o
   5  11   8     1928.15     1972.82     36.74 o
   6  11   8      170.36      187.35     17.15 o
   7  11   8        8.13       -9.44     11.69 o
   8  11   8     1565.95     1671.17     54.88 o
   9  11   8      171.42      224.12     28.63 o
  10  11   8     3125.98     3078.28     74.15 o
  11  11   8      439.15      430.33     36.77 o
  12  11   8      448.40      442.85     45.45 o
  13  11   8        0.33      -33.05     33.05 o
 -17  12   8      114.98       89.48     30.75 o
 -16  12   8      101.32      123.03     45.42 o
 -15  12   8       15.87      -18.19     19.59 o
 -14  12   8      506.69      497.22     37.09 o
 -13  12   8      110.92       86.04     23.62 o
 -12  12   8      247.48      269.92     33.66 o
 -11  12   8       63.82       56.88     32.31 o
 -10  12   8     1289.59     1264.23     53.97 o
  -9  12   8      168.48      232.27     32.89 o
  -8  12   8     1511.41     1420.58     41.23 o
  -7  12   8       69.83       54.98     14.30 o
  -6  12   8      674.78      706.50     23.32 o
  -5  12   8     1682.52     1660.44     32.23 o
  -4  12   8     1725.34     1707.10     42.75 o
  -3  12   8        0.72       -3.68     17.83 o
  -2  12   8     5228.74     5213.36     71.82 o
  -1  12   8      914.28      942.00     29.64 o
   0  12   8     9595.94     9459.68    105.63 o
   1  12   8      214.44      215.36     14.15 o
   2  12   8     4921.45     4885.41     54.13 o
   3  12   8     1877.00     1866.58     33.80 o
   4  12   8     3265.95     3286.89     61.28 o
   5  12   8      995.02      984.44     34.56 o
   6  12   8     1890.45     1921.88     47.23 o
   7  12   8      232.61      176.51     24.73 o
   8  12   8     2045.24     1940.62     57.97 o
   9  12   8      514.43      472.12     34.44 o
  10  12   8     2850.61     2826.14     85.27 o
  11  12   8      295.35      301.53     36.05 o
  12  12   8     2971.76     3147.35    114.24 o
  13  12   8       89.01       69.29     25.41 o
 -16  13   8     1991.50     1933.76     88.06 o
 -15  13   8       65.95       39.56     18.93 o
 -14  13   8     1204.92     1136.41     54.86 o
 -13  13   8      326.69      319.24     31.39 o
 -12  13   8     2822.44     2893.60     83.59 o
 -11  13   8      510.71      350.01     35.89 o
 -10  13   8     2134.39     2164.05     82.41 o
  -9  13   8       55.66       28.49     19.94 o
  -8  13   8      648.13      638.33     34.19 o
  -7  13   8      182.44      199.26     17.34 o
  -6  13   8    13059.50    12682.35     93.28 o
  -5  13   8     1990.39     1998.44     46.85 o
  -4  13   8     8556.58     8617.60     97.49 o
  -3  13   8       13.00       28.29     13.02 o
  -2  13   8     1183.86     1182.47     32.59 o
  -1  13   8      155.54      142.61     13.98 o
   0  13   8     2527.26     2497.95     47.97 o
   1  13   8      111.17      100.95     12.33 o
   2  13   8      349.84      337.76     23.61 o
   3  13   8     3574.90     3601.80     61.78 o
   4  13   8       73.03       97.56     16.43 o
   5  13   8       96.63      210.88     39.99 o
   6  13   8        1.24      -14.07     19.41 o
   7  13   8        2.22      -17.24     17.24 o
   8  13   8       15.70       23.31     17.71 o
   9  13   8       22.89        1.28     16.58 o
  10  13   8      162.70       99.78     29.00 o
  11  13   8      188.56      126.45     30.32 o
  12  13   8      994.26     1123.35     86.19 o
 -15  14   8      297.86      305.69     32.42 o
 -14  14   8       66.08       32.31     21.20 o
 -13  14   8      141.49       99.19     21.95 o
 -12  14   8       36.18       42.24     22.63 o
 -11  14   8        3.71       -7.22     23.91 o
 -10  14   8      406.99      425.33     41.57 o
  -9  14   8       36.20      -20.76     28.35 o
  -8  14   8     1468.63     1306.18     65.97 o
  -7  14   8      386.62      401.31     34.91 o
  -6  14   8        3.01       61.69     20.72 o
  -5  14   8      144.48      198.03     18.82 o
  -4  14   8     1499.51     1499.99     48.30 o
  -3  14   8        0.88      -11.30     11.30 o
  -2  14   8     1413.97     1437.49     36.86 o
  -1  14   8     1340.47     1389.38     36.10 o
   0  14   8     1412.39     1466.96     45.09 o
   1  14   8       23.89       11.24     13.71 o
   2  14   8      322.16      325.24     24.61 o
   3  14   8      711.60      720.56     34.43 o
   4  14   8     6564.17     6617.93     94.66 o
   5  14   8     2915.94     2961.70     73.34 o
   6  14   8     5565.83     5506.84    110.04 o
   7  14   8      369.92      437.30     31.56 o
   8  14   8      366.78      385.12     30.34 o
   9  14   8       38.44      -18.73     20.89 o
  10  14   8      328.14      380.87     36.04 o
  11  14   8       70.28       71.33     25.35 o
 -14  15   8     1426.77     1480.96     65.61 o
 -13  15   8      398.70      392.28     42.57 o
 -12  15   8     2701.52     2713.26    100.82 o
 -11  15   8      616.59      658.23     51.85 o
 -10  15   8     2595.59     2570.40     96.30 o
  -9  15   8      550.14      590.78     41.94 o
  -8  15   8      323.49      357.67     34.38 o
  -7  15   8      396.72      381.38     34.32 o
  -6  15   8     2727.38     2493.38     78.64 o
  -5  15   8     2102.81     2029.17     73.90 o
  -4  15   8      334.94      324.26     19.39 o
  -3  15   8     1455.86     1483.77     38.89 o
  -2  15   8     3370.93     3403.88     68.14 o
  -1  15   8      535.09      536.59     30.72 o
   0  15   8     3861.98     3910.18     89.94 o
   1  15   8      678.16      734.29     35.69 o
   2  15   8       47.69       22.57     18.74 o
   3  15   8       48.27       -5.30     18.66 o
   4  15   8       80.77       51.92     16.55 o
   5  15   8       32.43       53.06     19.19 o
   6  15   8       63.06       28.77     18.16 o
   7  15   8        1.98       -5.24     24.09 o
   8  15   8      345.65      380.43     31.31 o
   9  15   8       44.54       51.16     22.70 o
  10  15   8      648.45      559.30     44.54 o
 -13  16   8        0.17       -7.51     25.22 o
 -12  16   8      146.74      133.64     32.60 o
 -11  16   8       16.75        3.64     28.02 o
 -10  16   8       68.08       77.37     22.25 o
  -9  16   8        7.01       -0.90     21.32 o
  -8  16   8      545.79      558.83     42.34 o
  -7  16   8       64.33       87.59     26.10 o
  -6  16   8     1466.24     1639.42     66.71 o
  -5  16   8      337.26      421.21     37.51 o
  -4  16   8     2783.59     2710.51     96.19 o
  -3  16   8     1612.55     1640.06     48.52 o
  -2  16   8     2678.24     2886.51     64.59 o
  -1  16   8      322.56      344.24     25.04 o
   0  16   8      794.56      793.65     35.84 o
   1  16   8       50.23       56.43     15.80 o
   2  16   8     4103.93     4399.83    123.29 o
   3  16   8      130.43       91.32     20.36 o
   4  16   8     3347.73     3257.60     79.31 o
   5  16   8      175.49      161.18     21.80 o
   6  16   8      884.46      797.30     42.37 o
   7  16   8        8.27       -8.92     17.39 o
   8  16   8     1483.92     1582.70     62.64 o
   9  16   8      174.60       84.89     20.81 o
 -12  17   8     1030.10     1042.31     60.06 o
 -11  17   8      946.42     1036.58     59.41 o
 -10  17   8     1901.20     1841.42     75.46 o
  -9  17   8      786.10      731.42     48.55 o
  -8  17   8     2103.48     2037.60     77.43 o
  -7  17   8       88.21       73.96     36.11 o
  -6  17   8     1128.30     1061.42     56.42 o
  -5  17   8      211.40      171.33     27.21 o
  -4  17   8      226.19      216.54     30.68 o
  -3  17   8     1141.60     1130.22     57.36 o
  -2  17   8     1930.65     1826.76     53.76 o
  -1  17   8      146.82      123.55     19.11 o
   0  17   8        7.76      -16.29     16.29 o
   1  17   8       19.38       -2.40     16.16 o
   2  17   8       33.00       33.34     18.19 o
   3  17   8      163.86      132.04     26.58 o
   4  17   8       76.74       36.10     20.17 o
   5  17   8       49.44       11.68     16.96 o
   6  17   8       62.24       34.21     18.33 o
   7  17   8      223.47      217.94     26.05 o
 -10  18   8       12.46       51.10     26.53 o
  -9  18   8       55.32       35.41     24.65 o
  -8  18   8      106.18      115.25     27.75 o
  -7  18   8       40.82       51.46     25.62 o
  -6  18   8      594.67      646.78     46.84 o
  -5  18   8       78.10      128.89     27.36 o
  -4  18   8      860.31      851.29     51.43 o
  -3  18   8      352.60      405.72     37.60 o
  -2  18   8      847.92      831.49     54.90 o
  -1  18   8      107.85       98.95     15.90 o
   0  18   8      592.20      584.54     32.73 o
   1  18   8      299.99      283.53     27.66 o
   2  18   8     3866.18     3949.21     92.09 o
   3  18   8      205.25      202.97     25.60 o
   4  18   8     2327.90     2399.81     83.35 o
   5  18   8      516.20      565.21     44.40 o
  -7  19   8      314.39      302.86     35.37 o
  -6  19   8      867.95      840.73     53.20 o
  -5  19   8      340.73      327.62     36.13 o
  -4  19   8      525.85      552.56     44.11 o
  -3  19   8      117.83       60.13     24.58 o
  -2  19   8     1591.52     1594.96     71.46 o
  -1  19   8      105.77       85.70     25.15 o
   0  19   8      395.93      430.43     34.06 o
   1  19   8      199.00      216.80     26.86 o
   2  19   8      418.84      479.57     36.57 o
   3  19   8        0.61        7.85     18.41 o
 -21   0   9     5253.12     5793.69    188.87 o
 -19   0   9     1373.17     1375.51     88.08 o
 -17   0   9     4418.66     4519.72    103.70 o
 -15   0   9     4863.82     5013.01    102.12 o
 -13   0   9     6902.56     6883.95     88.58 o
 -11   0   9     2748.64     2669.33     42.46 o
  -9   0   9    14916.15    15406.75    109.38 o
  -7   0   9     9553.86     9341.17     82.41 o
  -5   0   9     1966.69     1913.62     39.09 o
  -3   0   9    35849.25    37160.87    260.23 o
  -1   0   9    31241.43    33694.86    326.95 o
   1   0   9      927.34     1143.86     24.68 o
   3   0   9     1449.25     1531.42     41.35 o
   5   0   9     2542.10     2469.12     56.26 o
   7   0   9     5664.09     5409.24    185.54 o
   9   0   9    11374.65    11767.29    288.79 o
  11   0   9     5482.00     5280.21    215.43 o
  13   0   9     7565.94     7934.18    197.59 o
  15   0   9     1777.70     1877.95    103.84 o
 -21   1   9      208.47      201.12     31.56 o
 -20   1   9        0.08        7.68     21.81 o
 -19   1   9      621.92      568.28     41.92 o
 -18   1   9       21.84       50.07     22.03 o
 -17   1   9      448.19      408.03     28.54 o
 -16   1   9       37.23       32.57     11.28 o
 -15   1   9     2284.60     2185.70     52.51 o
 -14   1   9       25.17       14.76      6.15 o
 -13   1   9      937.97      911.76     22.15 o
 -12   1   9     1240.60     1220.94     24.86 o
 -11   1   9     7743.24     7484.21     70.40 o
 -10   1   9      146.81      152.43     11.11 o
  -9   1   9     1564.85     1374.50     27.96 o
  -8   1   9      715.37      694.29     18.98 o
  -7   1   9     3473.18     3199.89     41.51 o
  -6   1   9      523.14      559.39     17.16 o
  -5   1   9     5647.53     5161.02     48.08 o
  -4   1   9       51.45       84.85      9.30 o
  -3   1   9    41747.15    41362.26    187.98 o
  -2   1   9     1065.31     1125.54     23.46 o
   0   1   9     1953.20     1880.55     26.11 o
   1   1   9     1399.18     1117.29     17.74 o
   2   1   9       39.18       55.46      5.74 o
   3   1   9    19505.23    19289.11    115.41 o
   4   1   9       67.58       73.12      9.30 o
   5   1   9    12874.12    12748.45    113.30 o
   6   1   9        5.13       -1.91      5.42 o
   7   1   9     6402.14     5911.31    141.02 o
   8   1   9      383.58      506.25     39.36 o
   9   1   9     1676.76     1665.16     77.39 o
  10   1   9       44.50       49.64     20.02 o
  11   1   9      888.97      808.88     49.62 o
  12   1   9        6.31       30.29     25.83 o
  13   1   9       88.98       68.82     23.12 o
  14   1   9      119.02       65.73     22.10 o
  15   1   9      297.49      342.53     38.81 o
  16   1   9      192.25      193.76     28.26 o
 -21   2   9     1830.26     1846.57     77.41 o
 -20   2   9        2.93      -17.54     23.16 o
 -19   2   9     1010.39      968.05     53.17 o
 -18   2   9        0.22      -11.50     17.66 o
 -17   2   9     3796.54     4116.52     83.18 o
 -16   2   9      802.41      676.53     34.69 o
 -15   2   9     3527.64     3623.55     59.94 o
 -14   2   9      121.91      109.25     13.09 o
 -13   2   9     3791.55     3628.39     45.20 o
 -12   2   9     1028.06     1047.25     24.84 o
 -11   2   9     2420.53     2336.28     35.60 o
 -10   2   9      634.82      687.20     18.59 o
  -9   2   9     1306.28     1247.11     29.27 o
  -8   2   9     1323.91     1363.11     23.43 o
  -7   2   9     4864.79     4556.51     54.54 o
  -6   2   9      441.09      474.33     16.80 o
  -5   2   9     5311.72     5026.22     61.90 o
  -4   2   9     4295.15     4934.65     41.55 o
  -3   2   9    20961.51    22074.02    123.28 o
  -2   2   9        6.03       -7.90      8.27 o
  -1   2   9     1363.92     1229.52     26.74 o
   0   2   9      250.44      254.39      8.48 o
   1   2   9     1349.12     1276.57     21.30 o
   2   2   9      135.76      141.62      9.51 o
   3   2   9       17.17       35.82      7.85 o
   4   2   9      111.98       85.72      9.17 o
   5   2   9     1195.02     1216.94     24.93 o
   6   2   9     1125.40     1115.39     26.22 o
   7   2   9       33.30       41.20      9.77 o
   8   2   9     2675.36     2755.34     81.91 o
   9   2   9     2262.86     2214.61     75.60 o
  10   2   9       19.15       10.63     18.37 o
  11   2   9     1936.84     1936.12     75.41 o
  12   2   9       23.19       20.07     30.22 o
  13   2   9     2076.28     2337.53     86.64 o
  14   2   9      131.71      110.26     24.92 o
  15   2   9     1484.08     1544.33     66.86 o
  16   2   9      230.54      187.92     29.31 o
 -21   3   9     1162.56     1243.49     64.43 o
 -20   3   9      107.31      127.92     27.71 o
 -19   3   9      304.37      302.94     27.00 o
 -18   3   9       74.16       37.28     18.19 o
 -17   3   9      260.45      257.59     25.42 o
 -16   3   9      358.73      282.47     25.24 o
 -15   3   9     2727.77     2585.06     52.53 o
 -14   3   9      685.10      674.57     22.68 o
 -13   3   9      514.05      387.28     12.85 o
 -12   3   9     1183.76     1170.13     27.75 o
 -11   3   9     5216.03     5036.28     63.58 o
 -10   3   9        0.19        5.84     11.67 o
  -9   3   9     7504.87     7147.05     54.79 o
  -8   3   9       39.46      109.50      8.01 o
  -7   3   9    15133.42    14350.90     76.56 o
  -6   3   9      178.08      186.71     11.16 o
  -5   3   9     9039.37     8060.05     49.34 o
  -4   3   9     1306.32     1200.76     19.85 o
  -3   3   9    24610.63    24432.61    136.83 o
  -2   3   9       13.56        0.28      6.83 o
  -1   3   9    40526.43    41199.89    178.70 o
   0   3   9       42.57       83.50     10.22 o
   1   3   9    21305.90    21641.17    145.47 o
   2   3   9      543.00      489.28     16.82 o
   3   3   9     7159.68     7105.00     64.78 o
   4   3   9       15.49       21.06      8.70 o
   5   3   9     2857.55     2711.34     44.92 o
   6   3   9      244.42      231.76     10.00 o
   7   3   9     5003.24     5020.20     52.55 o
   8   3   9      477.89      445.57     22.72 o
   9   3   9     2518.17     2546.19     57.47 o
  10   3   9      308.59      324.77     26.76 o
  11   3   9     2442.55     2481.21     69.11 o
  12   3   9      852.16      834.60     43.08 o
  13   3   9      708.39      814.59     58.89 o
  14   3   9      176.21      160.78     27.80 o
  15   3   9      853.96      875.29     57.80 o
  16   3   9      446.68      440.05     48.67 o
 -20   4   9      782.36      787.67     55.89 o
 -19   4   9     2700.66     2561.06     72.85 o
 -18   4   9        1.64       -5.12     16.57 o
 -17   4   9     6008.23     5883.80    102.49 o
 -16   4   9     1265.52     1204.27     46.72 o
 -15   4   9     4023.02     4046.14     69.08 o
 -14   4   9       93.61       72.54     13.62 o
 -13   4   9     5075.24     4936.75     61.15 o
 -12   4   9      147.29      147.94      9.64 o
 -11   4   9     7459.77     7117.43    120.60 o
 -10   4   9      463.56      420.44     17.16 o
  -9   4   9     7182.40     7172.76     55.40 o
  -8   4   9      100.60       79.07      6.34 o
  -7   4   9     7768.17     7736.37     49.01 o
  -6   4   9      341.19      279.03     10.78 o
  -5   4   9     3245.41     2986.85     37.82 o
  -4   4   9      776.76      746.67     19.84 o
  -3   4   9     3292.87     2821.83     41.57 o
  -2   4   9      376.21      482.07     13.41 o
  -1   4   9    10453.57     9906.78     73.53 o
   0   4   9       12.66       23.48      7.20 o
   1   4   9     4549.14     4446.59     96.11 o
   2   4   9      175.63      153.65     14.85 o
   3   4   9      155.72      166.31     21.45 o
   4   4   9      263.34      278.39     13.46 o
   5   4   9     3829.84     3971.06     36.27 o
   6   4   9     1156.03     1106.35     21.15 o
   7   4   9     1528.82     1534.31     26.72 o
   8   4   9       13.79       28.39     12.27 o
   9   4   9     1751.10     1767.70     44.05 o
  10   4   9        0.47      -13.53     13.53 o
  11   4   9     2470.94     2536.11     61.24 o
  12   4   9      120.89       85.58     19.47 o
  13   4   9     6302.43     6552.01    129.45 o
  14   4   9      217.54      220.57     27.29 o
  15   4   9     2293.40     2437.93    123.75 o
 -20   5   9      127.80      126.20     23.90 o
 -19   5   9      959.07      938.14     45.69 o
 -18   5   9       12.24        0.33     18.79 o
 -17   5   9      948.53      883.27     42.12 o
 -16   5   9        7.99      -14.29     17.56 o
 -15   5   9      891.42      697.26     30.25 o
 -14   5   9        8.94        6.09     14.51 o
 -13   5   9     1146.09     1115.91     38.54 o
 -12   5   9     1137.81     1126.74     29.75 o
 -11   5   9     3257.80     3282.90     40.32 o
 -10   5   9     1010.83     1031.26     22.28 o
  -9   5   9     1745.57     1688.69     23.27 o
  -8   5   9      600.31      633.04     15.83 o
  -7   5   9     2030.47     1933.54     25.54 o
  -6   5   9     1540.28     1749.97     26.05 o
  -5   5   9     5053.61     4566.14     42.52 o
  -4   5   9     4052.81     4385.36     44.79 o
  -3   5   9    12513.56    11507.60     82.10 o
  -2   5   9       71.17       68.64      7.34 o
  -1   5   9    13518.69    12929.89     71.04 o
   0   5   9       19.19       15.01      6.02 o
   1   5   9    14703.63    14600.10    102.95 o
   2   5   9      220.71      181.58     10.21 o
   3   5   9    10499.66    10102.90    146.71 o
   4   5   9      351.87      331.41     11.73 o
   5   5   9      148.66      170.29      8.75 o
   6   5   9     4553.54     4409.09     42.54 o
   7   5   9     4143.78     4249.34     56.86 o
   8   5   9      154.99      170.43     16.29 o
   9   5   9     1544.58     1555.91     42.12 o
  10   5   9      183.14      149.51     30.71 o
  11   5   9     1914.65     1918.72     53.89 o
  12   5   9        7.42        5.85     14.98 o
  13   5   9      114.55      127.31     23.17 o
  14   5   9      452.70      484.48     44.88 o
  15   5   9        1.91      -19.62     38.59 o
 -20   6   9       11.37        2.64     20.00 o
 -19   6   9     1927.89     1921.22     73.52 o
 -18   6   9       60.43       35.94     20.16 o
 -17   6   9     5147.07     5067.39    109.69 o
 -16   6   9      987.96      966.34     48.51 o
 -15   6   9     3565.44     3524.04     67.63 o
 -14   6   9      616.42      581.66     29.05 o
 -13   6   9     3244.58     3001.94     60.85 o
 -12   6   9      208.52      188.05     17.23 o
 -11   6   9     7011.45     6936.56    100.95 o
 -10   6   9      297.93      314.99     16.40 o
  -9   6   9    13883.63    13810.03     89.34 o
  -8   6   9      194.61      212.33     11.74 o
  -7   6   9     5473.81     5432.22     50.72 o
  -6   6   9      213.25      222.98      9.95 o
  -5   6   9      553.44      506.96     15.24 o
  -4   6   9      526.55      653.85     16.20 o
  -3   6   9      733.24      622.70     14.31 o
  -2   6   9     2190.73     2298.97     34.00 o
  -1   6   9      698.21      631.59     13.83 o
   0   6   9      194.12      201.51     10.56 o
   1   6   9      735.37      652.40     14.72 o
   2   6   9        2.37       -2.16     11.32 o
   3   6   9      591.95      564.69     20.19 o
   4   6   9        3.46        7.69      4.15 o
   5   6   9       39.19       43.62      9.48 o
   6   6   9        9.96       -0.28      7.67 o
   7   6   9     1764.07     1768.31     35.96 o
   8   6   9       25.42       11.68     10.77 o
   9   6   9     2762.16     2723.75     55.35 o
  10   6   9     1630.77     1515.88     43.19 o
  11   6   9     3735.56     3773.04     75.14 o
  12   6   9        6.21       22.75     14.14 o
  13   6   9     7810.03     8291.24    247.65 o
  14   6   9      125.22      152.81    103.02 o
  15   6   9     1771.40     1937.81    136.62 o
 -20   7   9      305.24      337.29     45.84 o
 -19   7   9      206.99      216.55     51.48 o
 -18   7   9      236.71      215.94     31.91 o
 -17   7   9       99.02      106.62     23.15 o
 -16   7   9      464.01      407.44     38.15 o
 -15   7   9      656.58      636.37     36.44 o
 -14   7   9        3.49        7.18     11.54 o
 -13   7   9      644.77      557.17     27.79 o
 -12   7   9     1826.10     1760.82     46.47 o
 -11   7   9       64.14       52.82     12.61 o
 -10   7   9      102.94       82.89     10.44 o
  -9   7   9     3993.15     4012.41     55.50 o
  -8   7   9        5.47        2.17      3.97 o
  -7   7   9     5648.76     5489.12     50.73 o
  -6   7   9      661.13      885.10     32.57 o
  -5   7   9    12954.81    12996.63     75.44 o
  -4   7   9      706.90      680.78     16.94 o
  -3   7   9     3870.54     3371.09     37.92 o
  -2   7   9     1032.47     1026.37     24.10 o
  -1   7   9    11863.55    11137.53     80.72 o
   0   7   9     2134.89     1941.31     30.27 o
   1   7   9     7772.24     7452.41     87.06 o
   2   7   9       12.72        6.63      6.82 o
   3   7   9    11703.68    11393.05    119.37 o
   4   7   9      199.22      189.50     12.50 o
   5   7   9     4634.18     4489.52     46.93 o
   6   7   9      507.61      499.26     17.17 o
   7   7   9     5263.33     5108.45     64.94 o
   8   7   9     1306.24     1236.46     32.51 o
   9   7   9     1741.29     1683.96     44.56 o
  10   7   9       33.51       30.35     17.44 o
  11   7   9      563.94      526.80     27.49 o
  12   7   9      227.07      228.08     25.67 o
  13   7   9     1069.10     1108.32     85.31 o
  14   7   9      247.46      293.96     51.44 o
 -19   8   9     2326.99     2548.21     86.11 o
 -18   8   9      300.49      314.17     31.68 o
 -17   8   9     3045.44     3241.67    129.49 o
 -16   8   9       14.70       -2.78     21.36 o
 -15   8   9     4936.82     5034.99     99.29 o
 -14   8   9      252.60      172.24     21.40 o
 -13   8   9     3105.07     3162.97     63.32 o
 -12   8   9       43.50       27.35     14.31 o
 -11   8   9     7429.72     7420.81     92.80 o
 -10   8   9       39.59       12.18     10.68 o
  -9   8   9      479.61      438.80     20.84 o
  -8   8   9      304.71      277.49     15.32 o
  -7   8   9     4790.85     4754.09     52.35 o
  -6   8   9     1038.73      999.39     27.62 o
  -5   8   9     5333.78     5241.54     80.74 o
  -4   8   9      607.60      587.38     17.02 o
  -3   8   9      518.81      452.88     21.71 o
  -2   8   9        2.11       -2.76      7.17 o
  -1   8   9     2146.53     2092.42     44.89 o
   0   8   9     1556.03     1561.39     36.49 o
   1   8   9     1140.55     1035.80     32.09 o
   2   8   9     4076.90     3941.74     88.55 o
   3   8   9       96.32       77.51     15.25 o
   4   8   9        2.80       14.44      9.45 o
   5   8   9      210.57      253.52     13.47 o
   6   8   9       17.83       49.95     19.26 o
   7   8   9      729.55      770.61     26.36 o
   8   8   9        1.59      -10.12     10.65 o
   9   8   9      572.05      554.28     27.18 o
  10   8   9     1728.17     1736.15     46.98 o
  11   8   9     2604.84     2738.59     67.99 o
  12   8   9       40.41       -7.83     23.17 o
  13   8   9       80.70      111.74     34.31 o
  14   8   9       97.70       58.51     32.57 o
 -19   9   9      204.20      234.88     32.01 o
 -18   9   9       19.11       -1.54     21.42 o
 -17   9   9      443.39      416.63     41.79 o
 -16   9   9       91.86       67.73     23.76 o
 -15   9   9      700.55      695.70     39.83 o
 -14   9   9      238.61      207.89     24.40 o
 -13   9   9     2687.23     2505.23     70.00 o
 -12   9   9      922.45      844.01     33.57 o
 -11   9   9      167.69      166.30     16.03 o
 -10   9   9        8.51        1.15     10.78 o
  -9   9   9     3019.19     3009.48     54.44 o
  -8   9   9      286.33      311.39     24.83 o
  -7   9   9     6340.38     6087.76     62.77 o
  -6   9   9      295.15      266.52     20.29 o
  -5   9   9    14806.60    14464.81    153.24 o
  -4   9   9      674.77      635.25     17.52 o
  -3   9   9     7055.37     6708.98     80.84 o
  -2   9   9      433.17      412.30     14.57 o
  -1   9   9    10661.65    10912.91    131.70 o
   0   9   9     3140.10     3158.54     52.57 o
   1   9   9     1441.16     1464.11     36.90 o
   2   9   9        9.23        2.60     16.15 o
   3   9   9     5076.92     5168.54     81.37 o
   4   9   9      806.55      782.09     24.15 o
   5   9   9     6222.55     6104.44    139.28 o
   6   9   9       16.96       23.23     11.08 o
   7   9   9     2724.46     2780.94     49.23 o
   8   9   9       72.06       78.74     12.11 o
   9   9   9     4147.71     4183.33     80.33 o
  10   9   9        0.69       53.95     22.63 o
  11   9   9      722.43      772.19     46.32 o
  12   9   9      223.29      178.76     32.81 o
  13   9   9      255.36      328.51     52.61 o
  14   9   9      495.87      465.20     61.58 o
 -18  10   9      634.74      600.49     49.68 o
 -17  10   9     1403.16     1374.08     71.29 o
 -16  10   9       24.86        7.15     20.77 o
 -15  10   9     4177.71     4107.84     94.45 o
 -14  10   9     1716.22     1766.16     62.04 o
 -13  10   9     2317.26     2276.46     67.70 o
 -12  10   9       41.63       49.99     21.11 o
 -11  10   9    12052.72    11911.11    111.14 o
 -10  10   9     1381.45     1289.89     37.48 o
  -9  10   9     8009.05     7820.38     87.99 o
  -8  10   9      214.88      171.54     15.72 o
  -7  10   9     1546.89     1454.79     31.85 o
  -6  10   9      141.04      127.62     11.66 o
  -5  10   9      244.29      252.87     16.89 o
  -4  10   9     1548.87     1526.96     39.27 o
  -3  10   9      130.73      115.66     11.66 o
  -2  10   9     1661.45     1685.95     35.12 o
  -1  10   9      160.09      129.04     15.63 o
   0  10   9      177.04      171.48     17.39 o
   1  10   9        0.03      -10.57     12.36 o
   2  10   9     2180.86     2149.77     48.49 o
   3  10   9        0.31      -13.47     13.79 o
   4  10   9      874.72      815.91     30.59 o
   5  10   9      110.49       73.95     13.07 o
   6  10   9       36.17       22.03     11.72 o
   7  10   9     2642.88     2647.33     49.33 o
   8  10   9      772.23      728.36     27.56 o
   9  10   9     6324.75     6286.00    120.98 o
  10  10   9      776.17      864.84     49.76 o
  11  10   9     4694.73     4842.43    110.68 o
  12  10   9      801.63      912.43     64.65 o
  13  10   9       42.73      150.22     39.37 o
 -17  11   9      242.98      248.38     34.58 o
 -16  11   9       24.77      -18.44     28.49 o
 -15  11   9       43.29      -11.53     21.66 o
 -14  11   9      252.60      206.14     23.26 o
 -13  11   9       56.44       47.40     17.41 o
 -12  11   9      174.80      117.28     18.20 o
 -11  11   9       58.27       16.33     22.83 o
 -10  11   9        8.79       27.40     14.90 o
  -9  11   9      153.57      179.06     16.94 o
  -8  11   9     1007.10     1013.15     35.68 o
  -7  11   9     3050.47     3062.28     57.35 o
  -6  11   9     3120.68     3150.28     48.01 o
  -5  11   9     3117.49     3037.81     44.30 o
  -4  11   9     1236.03     1223.44     54.98 o
  -3  11   9     2884.48     2829.02     62.91 o
  -2  11   9      616.55      567.12     29.69 o
  -1  11   9     1844.91     1844.60     52.18 o
   0  11   9      211.01      157.70     17.31 o
   1  11   9     1762.81     1733.30     42.06 o
   2  11   9      100.58       81.49     14.06 o
   3  11   9     7615.94     7853.37    144.11 o
   4  11   9     1814.06     1680.85     44.20 o
   5  11   9     3802.34     3904.81     66.96 o
   6  11   9      895.63      874.46     33.20 o
   7  11   9     1292.71     1287.38     40.02 o
   8  11   9     1428.63     1425.65     59.25 o
   9  11   9     1022.16     1006.05     52.02 o
  10  11   9       57.35       82.14     25.59 o
  11  11   9      410.09      436.89     43.28 o
  12  11   9       87.43      101.92     30.58 o
 -17  12   9     1373.10     1411.60     64.52 o
 -16  12   9        1.32      -19.56     21.66 o
 -15  12   9     2765.67     2742.77     73.79 o
 -14  12   9      371.84      404.57     29.73 o
 -13  12   9     2358.44     2230.08     63.78 o
 -12  12   9      157.70      133.17     22.82 o
 -11  12   9     2329.64     2197.29     59.81 o
 -10  12   9      806.03      713.64     44.81 o
  -9  12   9     1455.50     1292.73     48.27 o
  -8  12   9      379.92      367.49     23.64 o
  -7  12   9      462.48      362.25     21.37 o
  -6  12   9      120.84      103.89     13.90 o
  -5  12   9     2172.55     2089.54     47.58 o
  -4  12   9      570.96      549.74     26.71 o
  -3  12   9      898.85      881.02     37.68 o
  -2  12   9       70.30       58.99     18.01 o
  -1  12   9       35.29       49.28     17.93 o
   0  12   9      187.24      187.24     22.68 o
   1  12   9      449.28      478.56     24.72 o
   2  12   9     2279.07     2292.03     54.24 o
   3  12   9       31.71       17.24     14.96 o
   4  12   9      125.27      101.67     15.50 o
   5  12   9      288.94      283.90     21.32 o
   6  12   9      113.08      106.40     15.11 o
   7  12   9      199.88      200.49     21.72 o
   8  12   9        1.35       -2.18     29.71 o
   9  12   9      581.52      745.11     46.90 o
  10  12   9        8.49       29.37     29.13 o
  11  12   9     1621.35     1772.58     70.86 o
  12  12   9      255.97      287.90     41.04 o
 -16  13   9       53.78       61.49     20.79 o
 -15  13   9        1.80      -18.93     18.93 o
 -14  13   9      110.27       60.22     16.65 o
 -13  13   9       24.26       -3.23     20.27 o
 -12  13   9      118.92       72.58     19.34 o
 -11  13   9      549.46      553.12     36.43 o
 -10  13   9     1302.67     1124.37     47.74 o
  -9  13   9     3512.16     3488.87     78.87 o
  -8  13   9      498.49      406.67     62.59 o
  -7  13   9     3248.08     3354.54     78.28 o
  -6  13   9      397.97      404.56     29.02 o
  -5  13   9     2995.75     3092.60     59.69 o
  -4  13   9       61.52       57.01     13.93 o
  -3  13   9     3164.53     3313.45     63.58 o
  -2  13   9      171.50      184.49     21.77 o
  -1  13   9     6967.52     7099.62    105.89 o
   0  13   9      189.01      164.78     21.57 o
   1  13   9     6953.93     7078.16     94.87 o
   2  13   9      147.70      171.65     19.76 o
   3  13   9     6560.34     6474.23    139.85 o
   4  13   9       84.36      103.31     16.22 o
   5  13   9     9962.53     9826.37    111.08 o
   6  13   9       31.38       39.75     23.21 o
   7  13   9      525.15      496.06     32.00 o
   8  13   9      248.48      243.46     33.15 o
   9  13   9      831.05      754.81     47.82 o
  10  13   9      185.20      137.62     24.25 o
  11  13   9      836.41      847.66     51.62 o
 -15  14   9     1272.08     1295.18     62.11 o
 -14  14   9      152.03      196.59     28.85 o
 -13  14   9     3034.16     3003.80    104.98 o
 -12  14   9      425.24      404.18     51.96 o
 -11  14   9     2504.49     2432.18     92.49 o
 -10  14   9       37.68       51.94     25.19 o
  -9  14   9       63.48       63.49     32.44 o
  -8  14   9      240.77      242.91     33.17 o
  -7  14   9     2576.51     2461.27     77.69 o
  -6  14   9      882.49      831.03     38.23 o
  -5  14   9     5207.41     5030.17    102.26 o
  -4  14   9       25.84       27.48     12.07 o
  -3  14   9       16.38      -17.46     17.46 o
  -2  14   9      240.67      254.01     21.45 o
  -1  14   9      680.47      760.28     33.97 o
   0  14   9      721.49      673.69     39.68 o
   1  14   9      325.79      365.04     38.18 o
   2  14   9       62.00       11.10     16.28 o
   3  14   9       88.80       86.97     17.29 o
   4  14   9       10.67       44.12     24.11 o
   5  14   9     1752.82     1795.35     58.87 o
   6  14   9      795.02      899.12     51.21 o
   7  14   9      454.47      430.62     37.64 o
   8  14   9      233.82      194.40     27.44 o
   9  14   9        3.56      -23.92     23.92 o
  10  14   9       28.15      -22.83     22.83 o
 -14  15   9       24.09       14.40     25.84 o
 -13  15   9      109.81       78.56     27.24 o
 -12  15   9       19.24        3.61     29.45 o
 -11  15   9      227.02      231.32     35.84 o
 -10  15   9      137.43      122.76     32.86 o
  -9  15   9     1728.00     1767.91     69.64 o
  -8  15   9      636.33      636.07     43.49 o
  -7  15   9      880.22      903.40     52.88 o
  -6  15   9        5.22      -22.54     22.54 o
  -5  15   9      954.57     1100.60     45.17 o
  -4  15   9     1362.76     1327.88     42.58 o
  -3  15   9     2527.58     2565.89     59.53 o
  -2  15   9     1743.47     1726.68     50.15 o
  -1  15   9     6521.13     6740.82     98.02 o
   0  15   9     1537.17     1632.96     50.73 o
   1  15   9     6298.15     6387.10     88.21 o
   2  15   9      152.67      133.26     21.15 o
   3  15   9      438.19      391.36     33.04 o
   4  15   9      468.33      448.42     41.79 o
   5  15   9     2248.23     2206.42     66.37 o
   6  15   9     1019.72     1049.29     47.42 o
   7  15   9      342.04      357.02     37.13 o
   8  15   9      825.93      808.16     51.44 o
   9  15   9      962.36      943.39     56.34 o
 -13  16   9     1296.08     1283.36     74.62 o
 -12  16   9      848.87      873.87     61.41 o
 -11  16   9     1466.44     1371.99     82.50 o
 -10  16   9      402.49      398.72     37.11 o
  -9  16   9     1467.17     1454.76     65.86 o
  -8  16   9      208.14      174.09     27.53 o
  -7  16   9     1280.63     1287.38     61.15 o
  -6  16   9      197.44      151.88     38.05 o
  -5  16   9     2047.96     1976.18     73.61 o
  -4  16   9      345.32      395.76     37.03 o
  -3  16   9      702.26      716.53     34.31 o
  -2  16   9       50.54       27.88     16.29 o
  -1  16   9      439.49      418.83     27.64 o
   0  16   9        2.63       -7.19     14.22 o
   1  16   9      158.32      135.19     21.54 o
   2  16   9       74.55       76.69     18.32 o
   3  16   9      109.43       64.60     17.74 o
   4  16   9      306.60      292.32     31.57 o
   5  16   9      611.25      397.02     59.18 o
   6  16   9        7.31      -20.08     20.08 o
   7  16   9      313.88      301.75     29.06 o
   8  16   9        5.85       -9.57     19.50 o
 -11  17   9       63.97       25.34     22.86 o
 -10  17   9       55.11       92.10     27.12 o
  -9  17   9      328.24      352.09     36.11 o
  -8  17   9       27.04       18.62     22.75 o
  -7  17   9     1380.20     1538.13     68.11 o
  -6  17   9        6.46      -17.56     21.71 o
  -5  17   9     1681.45     1783.92     71.85 o
  -4  17   9     1452.68     1435.26     65.46 o
  -3  17   9     2865.50     2927.19     90.44 o
  -2  17   9     1317.21     1289.45     46.51 o
  -1  17   9      670.36      637.36     33.53 o
   0  17   9      574.69      515.58     30.23 o
   1  17   9     2824.38     2913.38     77.74 o
   2  17   9      278.06      276.10     27.46 o
   3  17   9     1121.19     1249.36     53.02 o
   4  17   9      400.01      377.70     35.77 o
   5  17   9     1313.52     1389.84     64.41 o
   6  17   9      294.35      308.70     35.25 o
  -9  18   9      954.98      957.61     56.81 o
  -8  18   9      208.18      160.25     31.00 o
  -7  18   9     1524.39     1533.78     70.56 o
  -6  18   9       89.36       49.05     23.14 o
  -5  18   9     2173.00     2281.23     83.71 o
  -4  18   9      261.08      270.49     34.13 o
  -3  18   9      350.60      367.61     38.34 o
  -2  18   9       95.06      123.35     26.63 o
  -1  18   9       10.65      -19.53     19.53 o
   0  18   9        3.09      -11.40     21.83 o
   1  18   9       41.78       32.23     17.24 o
   2  18   9        0.15        4.44     17.26 o
   3  18   9       25.61      -10.26     18.46 o
   4  18   9        9.06        0.90     20.23 o
  -6  19   9      243.89      260.96     35.81 o
  -5  19   9      849.24      870.38     55.74 o
  -4  19   9       46.26      -17.04     25.90 o
  -3  19   9     1617.42     1689.72     74.23 o
  -2  19   9     1087.64     1210.32     63.99 o
  -1  19   9     1623.55     1748.14     74.76 o
   0  19   9      768.52      889.94     54.63 o
   1  19   9     1664.92     1777.54     64.12 o
 -20   0  10       99.86       45.78     55.33 o
 -18   0  10      923.47      938.43     72.04 o
 -16   0  10        1.62      -19.36     19.36 o
 -14   0  10      562.70      518.52     33.94 o
 -12   0  10     2195.95     2162.10     51.61 o
 -10   0  10     1553.94     1528.97     42.41 o
  -8   0  10     7009.00     6616.84     83.39 o
  -6   0  10     9756.35     9274.78    120.42 o
  -4   0  10    18787.07    17760.32    243.03 o
  -2   0  10    12103.05    11544.18    121.49 o
   0   0  10     2000.52     2347.54     44.89 o
   2   0  10     5568.29     5444.66     60.03 o
   4   0  10     2258.94     2185.68     40.75 o
   6   0  10     2278.46     2192.45    123.20 o
   8   0  10     2335.02     2491.98    137.97 o
  10   0  10     2450.44     2402.00    105.52 o
  12   0  10       13.03        1.71     29.21 o
  14   0  10      828.77      794.47     70.96 o
 -21   1  10       21.94       20.52     20.47 o
 -20   1  10     2111.47     2339.96     88.09 o
 -19   1  10       13.90       -3.88     19.03 o
 -18   1  10     2489.34     2363.99     78.01 o
 -17   1  10       19.91       49.61     15.70 o
 -16   1  10     5080.99     5001.37     87.30 o
 -15   1  10      344.21      359.19     21.40 o
 -14   1  10     1805.94     1753.33     37.39 o
 -13   1  10      337.25      463.25     72.98 o
 -12   1  10     5395.87     5240.57     61.58 o
 -11   1  10        0.01       -3.99      9.59 o
 -10   1  10     7300.16     7234.16     62.84 o
  -9   1  10     2046.30     1965.30     34.85 o
  -8   1  10     7365.76     7402.56     66.88 o
  -7   1  10      964.54      854.44     22.02 o
  -6   1  10     2982.01     2999.36     39.21 o
  -5   1  10       72.68      104.72     10.41 o
  -4   1  10     7781.83     7629.36     54.40 o
  -3   1  10      846.66      965.84     27.91 o
  -2   1  10        0.16        7.82      8.31 o
  -1   1  10      374.89      361.40     18.37 o
   0   1  10      140.74      169.51      6.59 o
   1   1  10        4.22       -0.48      3.94 o
   2   1  10     3418.09     3639.50     32.68 o
   3   1  10      205.04      230.82     11.04 o
   4   1  10     1336.41     1341.88     25.81 o
   5   1  10       47.28       44.95      8.66 o
   6   1  10     1926.43     1867.68     48.30 o
   7   1  10       37.10       25.51     20.01 o
   8   1  10     6563.65     6505.82    128.63 o
   9   1  10        3.36      -19.78     19.78 o
  10   1  10     1278.90     1314.03     74.04 o
  11   1  10        2.12       -9.79     19.72 o
  12   1  10     3583.91     3853.93    128.26 o
  13   1  10       92.86       61.13     22.22 o
  14   1  10     3461.34     3685.62    101.22 o
  15   1  10      407.19      433.59     39.47 o
 -20   2  10      288.07      273.14     39.89 o
 -19   2  10       20.09        0.84     19.59 o
 -18   2  10      466.27      390.34     28.75 o
 -17   2  10      125.95      108.89     18.39 o
 -16   2  10      272.43      274.85     24.41 o
 -15   2  10        2.51      -10.51     10.51 o
 -14   2  10     3837.35     3731.46     59.05 o
 -13   2  10     5098.18     5104.36     61.46 o
 -12   2  10     2771.95     2644.30     43.76 o
 -11   2  10     1604.08     1624.75     43.31 o
 -10   2  10     7665.05     7333.58     73.55 o
  -9   2  10      761.34      815.15     25.50 o
  -8   2  10    21971.90    21298.20    146.69 o
  -7   2  10     3093.38     3058.58     35.32 o
  -6   2  10    16122.98    15643.32     93.53 o
  -5   2  10      119.14       93.25      7.48 o
  -4   2  10    11332.97    10895.73    139.51 o
  -3   2  10      126.38      121.97      7.24 o
  -2   2  10    17627.74    17816.28     92.86 o
  -1   2  10        0.16       -7.02      7.39 o
   0   2  10     9652.49     9382.65     91.81 o
   1   2  10      226.79      293.24     28.38 o
   2   2  10    11322.54    11348.37     72.90 o
   3   2  10      733.28      624.08     19.78 o
   4   2  10     6433.08     6360.44     76.02 o
   5   2  10      608.97      583.17     23.17 o
   6   2  10     2308.55     2322.88     35.32 o
   7   2  10     4066.22     4284.63     74.98 o
   8   2  10     1188.96     1302.09     50.74 o
   9   2  10      155.93      136.13     25.87 o
  10   2  10     1959.35     1965.19    112.34 o
  11   2  10      895.48      862.03     53.88 o
  12   2  10      351.87      320.68     40.56 o
  13   2  10     1653.66     1647.33     67.51 o
  14   2  10      295.38      326.92     35.73 o
  15   2  10       36.61       56.56     28.00 o
 -20   3  10     1689.68     1788.55     73.79 o
 -19   3  10       59.65       40.62     21.73 o
 -18   3  10     2252.70     2405.64     67.53 o
 -17   3  10      148.70      135.70     20.14 o
 -16   3  10     2829.62     2814.55     68.74 o
 -15   3  10      311.86      292.83     22.98 o
 -14   3  10     3136.39     3112.16     65.87 o
 -13   3  10     2319.07     2323.13     49.46 o
 -12   3  10     8319.21     8220.22    111.99 o
 -11   3  10      353.72      333.99     19.29 o
 -10   3  10     1905.69     1748.92     28.02 o
  -9   3  10     1953.23     2087.85     32.89 o
  -8   3  10     1595.45     1413.67     25.60 o
  -7   3  10     3604.11     3794.78     41.25 o
  -6   3  10      696.53      582.66     17.81 o
  -5   3  10     1646.82     1962.16     28.16 o
  -4   3  10     1303.25     1137.49     27.53 o
  -3   3  10      313.61      349.86     13.73 o
  -2   3  10     2410.86     2216.03     31.96 o
  -1   3  10      700.26      831.31     17.29 o
   0   3  10     3637.80     3922.28     43.56 o
   1   3  10       21.21       18.24      8.59 o
   2   3  10     2370.25     2632.18     39.08 o
   3   3  10      347.00      332.03     15.64 o
   4   3  10     2503.22     2217.43     52.80 o
   5   3  10        1.19       -6.57      9.24 o
   6   3  10     2780.61     2722.68     40.43 o
   7   3  10      322.92      289.99     13.67 o
   8   3  10     4876.49     4749.38     82.21 o
   9   3  10       50.05       -0.35     17.01 o
  10   3  10     3581.62     3525.15    100.78 o
  11   3  10      194.70      221.88     30.77 o
  12   3  10     3139.71     3263.05    103.01 o
  13   3  10      924.59      880.67     57.09 o
  14   3  10     2727.25     2792.43    100.56 o
  15   3  10      236.60      232.28     32.08 o
 -20   4  10       21.45        2.75     23.75 o
 -19   4  10       16.90       -7.67     17.22 o
 -18   4  10      112.78      125.91     20.53 o
 -17   4  10      226.01      209.78     33.53 o
 -16   4  10      486.90      451.12     30.13 o
 -15   4  10      594.22      548.17     27.51 o
 -14   4  10      363.12      353.89     22.64 o
 -13   4  10     2376.10     2313.41     54.91 o
 -12   4  10     1947.84     1897.56     43.87 o
 -11   4  10       77.56       76.31      9.84 o
 -10   4  10     5410.89     5072.27     48.51 o
  -9   4  10       90.72       99.37      8.56 o
  -8   4  10    12560.16    12467.19     76.46 o
  -7   4  10       47.62       38.09      6.51 o
  -6   4  10     9183.43     8981.37     74.84 o
  -5   4  10      568.07      426.35     14.89 o
  -4   4  10    10404.64     9772.70     80.12 o
  -3   4  10      642.04      667.85     31.37 o
  -2   4  10     6032.96     5552.78     58.08 o
  -1   4  10      130.09      165.74      9.91 o
   0   4  10     7221.06     6953.32     52.73 o
   1   4  10      169.47      146.41     12.67 o
   2   4  10    11654.35    11516.75    110.97 o
   3   4  10       17.13        8.26     10.34 o
   4   4  10     5523.96     5707.29     74.78 o
   5   4  10     1663.64     1620.74     35.90 o
   6   4  10     1314.84     1300.10     24.39 o
   7   4  10      276.62      318.39     14.67 o
   8   4  10      460.02      396.36     29.88 o
   9   4  10      324.93      304.90     20.72 o
  10   4  10     1805.56     1715.71     50.54 o
  11   4  10        4.86      -10.92     18.94 o
  12   4  10        1.93       -3.95     16.43 o
  13   4  10      142.42      132.83     28.86 o
  14   4  10        0.54       28.35     24.07 o
  15   4  10       46.09       28.30     33.21 o
 -20   5  10     2483.06     2394.70     85.65 o
 -19   5  10       37.86       10.68     18.23 o
 -18   5  10     3235.60     3149.64     79.30 o
 -17   5  10       66.84       65.48     30.84 o
 -16   5  10     2975.49     2926.84     72.10 o
 -15   5  10       54.68       47.95     17.82 o
 -14   5  10    13131.77    13044.27    118.68 o
 -13   5  10     1358.35     1342.74     38.54 o
 -12   5  10     4920.83     4716.55     68.78 o
 -11   5  10      200.29      172.26     12.95 o
 -10   5  10     1755.62     1637.48     27.29 o
  -9   5  10       33.82       28.84      6.07 o
  -8   5  10     3162.42     3154.13     36.98 o
  -7   5  10      802.58      858.26     19.03 o
  -6   5  10      856.05      967.05     22.98 o
  -5   5  10      123.83      114.68     10.09 o
  -4   5  10      880.95      718.95     18.12 o
  -3   5  10      892.39     1037.25     21.57 o
  -2   5  10      609.75      469.27     16.31 o
  -1   5  10       27.11       17.27      9.75 o
   0   5  10       85.02      121.09     21.08 o
   1   5  10      361.20      331.23     15.23 o
   2   5  10     1106.95     1096.25     36.52 o
   3   5  10      156.80      114.39     15.45 o
   4   5  10     2604.16     2489.85     45.44 o
   5   5  10      384.12      415.57     16.28 o
   6   5  10     4585.95     4482.68     49.11 o
   7   5  10       36.33       50.04     10.13 o
   8   5  10     6468.15     6754.46    117.92 o
   9   5  10      464.92      516.22     26.22 o
  10   5  10     2574.63     2584.00     56.72 o
  11   5  10      751.48      636.28     32.93 o
  12   5  10     3863.12     4246.27    118.60 o
  13   5  10      148.48      132.13     27.61 o
  14   5  10     1659.48     1816.37    108.58 o
 -20   6  10       48.76       54.00     20.28 o
 -19   6  10       18.54       15.22     19.88 o
 -18   6  10       52.84       60.44     20.12 o
 -17   6  10      241.19      190.25     26.57 o
 -16   6  10      185.46      227.13     34.27 o
 -15   6  10       26.59        1.30     13.89 o
 -14   6  10       11.70       32.27     13.97 o
 -13   6  10      570.99      499.26     27.37 o
 -12   6  10     2247.33     2338.03     54.12 o
 -11   6  10      435.43      459.94     22.95 o
 -10   6  10     4012.57     3893.83     69.61 o
  -9   6  10      435.01      482.03     14.22 o
  -8   6  10     3585.56     3499.43     45.38 o
  -7   6  10     1052.19     1096.38     21.60 o
  -6   6  10     2374.37     2072.50     28.84 o
  -5   6  10       30.54       21.85      6.38 o
  -4   6  10    10150.25     9695.99     76.66 o
  -3   6  10     1940.41     1890.44     28.67 o
  -2   6  10    14930.64    14339.70     84.75 o
  -1   6  10        3.13       -5.70      6.32 o
   0   6  10    11787.82    11210.59     92.40 o
   1   6  10        9.53       17.58     10.34 o
   2   6  10    12080.95    11847.92    117.66 o
   3   6  10      255.83      230.59     17.50 o
   4   6  10     3524.10     3426.07     50.46 o
   5   6  10       78.84       60.05      9.70 o
   6   6  10     1012.22     1048.88     26.61 o
   7   6  10      488.87      564.43     25.53 o
   8   6  10      742.78      660.38     29.81 o
   9   6  10      131.13      105.86     14.77 o
  10   6  10     1609.62     1630.25     46.05 o
  11   6  10      160.71      148.01     22.47 o
  12   6  10        1.35       13.95     18.61 o
  13   6  10        0.45      -20.76     33.50 o
  14   6  10      516.78      460.59     59.85 o
 -19   7  10       98.85       82.87     21.46 o
 -18   7  10     3250.16     3296.28     94.01 o
 -17   7  10      351.76      360.64     33.76 o
 -16   7  10     1550.28     1513.82     70.01 o
 -15   7  10        2.81       -3.72     18.56 o
 -14   7  10     3995.21     3766.74     71.51 o
 -13   7  10      942.16      837.92     34.34 o
 -12   7  10     2037.91     1909.17     49.51 o
 -11   7  10      426.41      371.60     24.03 o
 -10   7  10     2118.50     2067.90     49.88 o
  -9   7  10      941.15      949.65     26.54 o
  -8   7  10     3119.18     3035.84     38.42 o
  -7   7  10     1102.45     1126.43     25.94 o
  -6   7  10      560.81      544.12     17.09 o
  -5   7  10      746.95      774.07     20.09 o
  -4   7  10      886.51      902.39     22.69 o
  -3   7  10     3165.84     3225.70     47.02 o
  -2   7  10       90.97      100.33      8.81 o
  -1   7  10       69.68       57.48      7.21 o
   0   7  10       72.15       65.25     13.31 o
   1   7  10       65.31       54.10      7.73 o
   2   7  10      518.77      502.36     15.58 o
   3   7  10        3.70       -6.35     11.81 o
   4   7  10      455.00      496.09     28.29 o
   5   7  10      283.96      291.33     15.52 o
   6   7  10     4238.59     4150.70     54.27 o
   7   7  10      375.80      361.15     21.63 o
   8   7  10     2708.62     2804.68     56.37 o
   9   7  10       97.87       94.87     23.99 o
  10   7  10     5314.97     5523.13     96.13 o
  11   7  10       93.36       55.46     15.71 o
  12   7  10     2750.98     2846.00     97.59 o
  13   7  10      147.64      121.38     39.64 o
  14   7  10      701.33      611.55     66.71 o
 -19   8  10       34.23       12.08     22.74 o
 -18   8  10      162.32      170.38     28.09 o
 -17   8  10       37.61       44.54     25.17 o
 -16   8  10      294.58      243.00     32.76 o
 -15   8  10      143.20      144.31     22.39 o
 -14   8  10     2011.90     1889.99     61.67 o
 -13   8  10      435.44      377.23     24.54 o
 -12   8  10     2636.16     2674.72     59.17 o
 -11   8  10      342.69      406.47     25.23 o
 -10   8  10     3849.05     3837.93     63.29 o
  -9   8  10       67.31       32.18     11.73 o
  -8   8  10     4469.39     4289.53     68.62 o
  -7   8  10      395.73      358.90     15.63 o
  -6   8  10    13257.50    12952.38    101.40 o
  -5   8  10      300.18      298.43     17.37 o
  -4   8  10     8795.93     8645.96     71.51 o
  -3   8  10     1346.33     1339.71     22.82 o
  -2   8  10    11615.68    11388.22    117.27 o
  -1   8  10       40.07       47.19     10.43 o
   0   8  10     7879.03     7982.56     82.30 o
   1   8  10       70.33       75.05      8.20 o
   2   8  10     4304.22     4149.48     69.41 o
   3   8  10     2887.21     2815.01     47.11 o
   4   8  10     5494.01     5492.57     68.40 o
   5   8  10       20.98       26.73     14.09 o
   6   8  10     2019.03     2029.51     39.78 o
   7   8  10        1.01       -1.09     10.86 o
   8   8  10     1501.43     1394.01     47.74 o
   9   8  10       10.55      -13.06     15.20 o
  10   8  10      508.04      495.65     34.56 o
  11   8  10      150.08      120.70     24.93 o
  12   8  10      259.98      338.49     97.13 o
  13   8  10       18.72       29.49     35.68 o
 -18   9  10     2649.96     2451.23     95.40 o
 -17   9  10       13.49      -15.04     25.04 o
 -16   9  10     3301.77     3211.50    102.25 o
 -15   9  10       78.51      103.13     20.99 o
 -14   9  10      464.69      449.92     33.25 o
 -13   9  10       79.41       66.84     18.38 o
 -12   9  10     1374.69     1253.95     38.37 o
 -11   9  10      805.65      792.43     30.89 o
 -10   9  10     3419.75     3215.17     58.65 o
  -9   9  10       62.81       48.66     11.90 o
  -8   9  10      394.67      327.51     15.22 o
  -7   9  10       22.80       44.49     14.58 o
  -6   9  10     3225.56     3136.72     48.54 o
  -5   9  10      126.17      109.02     10.12 o
  -4   9  10      620.39      584.73     20.38 o
  -3   9  10     1417.86     1493.09     26.74 o
  -2   9  10      345.37      380.00     17.99 o
  -1   9  10        1.89       15.52     12.77 o
   0   9  10        8.66       72.96     23.97 o
   1   9  10      282.37      248.30     18.01 o
   2   9  10     1097.21     1062.11     39.08 o
   3   9  10      508.00      567.54     44.43 o
   4   9  10     1222.30     1242.74     34.68 o
   5   9  10      216.55      211.77     14.86 o
   6   9  10     3311.04     3286.55     54.78 o
   7   9  10      859.30      781.60     37.06 o
   8   9  10      324.79      348.44     26.41 o
   9   9  10      181.31      216.98     26.71 o
  10   9  10     9209.66     9625.42    153.14 o
  11   9  10      101.18      145.13     28.61 o
  12   9  10     3971.40     3874.39    161.83 o
  13   9  10      522.61      653.56     70.69 o
 -18  10  10        0.31      -10.24     27.60 o
 -17  10  10        0.77      -22.96     23.28 o
 -16  10  10      569.96      549.53     45.24 o
 -15  10  10      207.77      168.10     24.68 o
 -14  10  10     1120.77     1162.13     46.52 o
 -13  10  10       48.39       51.28     17.26 o
 -12  10  10     2220.98     2293.34     61.40 o
 -11  10  10      244.47      333.28     24.61 o
 -10  10  10      315.94      344.68     21.95 o
  -9  10  10      658.42      665.78     29.92 o
  -8  10  10     2606.28     2659.11     55.57 o
  -7  10  10     1186.25     1242.45     35.93 o
  -6  10  10     4939.87     4944.63     70.07 o
  -5  10  10      558.99      527.13     22.19 o
  -4  10  10     4952.54     4802.95     67.48 o
  -3  10  10       29.56       13.97     14.08 o
  -2  10  10     4604.14     4583.05     79.35 o
  -1  10  10        7.34       -1.79     13.81 o
   0  10  10     2173.30     2205.40     46.99 o
   1  10  10       21.28        2.99     13.07 o
   2  10  10     1373.47     1368.21     45.22 o
   3  10  10      158.82      161.68     18.32 o
   4  10  10     1325.84     1309.71     44.81 o
   5  10  10      730.60      663.66     28.68 o
   6  10  10     2692.37     2757.24     56.92 o
   7  10  10     2807.82     2814.66     67.99 o
   8  10  10      134.11      134.42     19.36 o
   9  10  10     1194.15     1405.81     61.83 o
  10  10  10      182.19      219.18     31.97 o
  11  10  10        5.71       29.13     22.29 o
  12  10  10       65.88       73.16     32.23 o
 -17  11  10        0.61        3.20     22.33 o
 -16  11  10     3379.95     3280.59     93.69 o
 -15  11  10      258.26      201.94     23.77 o
 -14  11  10      484.52      470.43     33.12 o
 -13  11  10      142.35      126.54     19.71 o
 -12  11  10      401.21      315.79     25.33 o
 -11  11  10      615.73      609.22     33.28 o
 -10  11  10    11117.60    10951.32    117.62 o
  -9  11  10       28.03       11.35     12.22 o
  -8  11  10     4175.15     4188.47     70.37 o
  -7  11  10        1.17       29.44     17.79 o
  -6  11  10     2643.11     2482.93     43.21 o
  -5  11  10      142.23      152.46     19.34 o
  -4  11  10      895.73      955.66     68.53 o
  -3  11  10      819.16      729.60     34.73 o
  -2  11  10      124.17      123.13     25.36 o
  -1  11  10       81.35       72.84     15.97 o
   0  11  10     1349.71     1343.50     38.25 o
   1  11  10      869.98      823.10     30.92 o
   2  11  10      213.78      242.98     22.78 o
   3  11  10      240.55      270.95     24.01 o
   4  11  10      604.95      573.64     31.81 o
   5  11  10       30.43       23.78     13.39 o
   6  11  10     2410.41     2384.65     54.09 o
   7  11  10      302.01      313.36     25.58 o
   8  11  10     2005.71     2152.61    108.40 o
   9  11  10      590.20      640.00     43.82 o
  10  11  10     3216.40     3486.19     96.82 o
  11  11  10      306.15      316.82     32.91 o
  12  11  10     2287.03     2278.57     99.45 o
 -16  12  10      524.27      502.05     39.13 o
 -15  12  10       29.97       39.78     22.29 o
 -14  12  10      264.66      250.98     24.98 o
 -13  12  10        0.87       -9.26     21.14 o
 -12  12  10     1548.02     1523.38     51.99 o
 -11  12  10      904.84      870.78     42.93 o
 -10  12  10      637.01      664.07     37.24 o
  -9  12  10       88.12       53.06     11.34 o
  -8  12  10     3228.11     3214.67     61.67 o
  -7  12  10       84.44       55.61     14.94 o
  -6  12  10     3767.67     3768.38     74.34 o
  -5  12  10      726.41      733.40     30.23 o
  -4  12  10     9748.23     9800.43    232.04 o
  -3  12  10       15.62       14.43     15.30 o
  -2  12  10     7437.35     7421.95    117.11 o
  -1  12  10      835.76      920.84     40.68 o
   0  12  10     9418.03     9571.59    102.14 o
   1  12  10     1401.76     1371.04     44.87 o
   2  12  10     1654.28     1758.18     53.42 o
   3  12  10      211.68      176.87     27.40 o
   4  12  10     1183.67     1199.10     45.38 o
   5  12  10       97.72       78.10     13.82 o
   6  12  10     2554.22     2520.52     79.16 o
   7  12  10       15.88       13.52     22.07 o
   8  12  10      424.47      482.17     38.83 o
   9  12  10        7.44       11.05     19.55 o
  10  12  10      244.61      286.69     32.21 o
  11  12  10      132.62      116.75     24.75 o
 -16  13  10     1826.53     1955.42     90.54 o
 -15  13  10      411.13      355.41     33.81 o
 -14  13  10     2643.28     2672.15     85.26 o
 -13  13  10      137.80      151.63     25.94 o
 -12  13  10      572.90      572.44     47.67 o
 -11  13  10      487.31      510.80     56.04 o
 -10  13  10        4.29      -25.87     25.87 o
  -9  13  10       45.37        2.78     25.76 o
  -8  13  10       13.55       31.47     33.38 o
  -7  13  10      959.29      943.78     44.10 o
  -6  13  10      805.08      816.78     38.76 o
  -5  13  10     2529.21     2501.87     55.35 o
  -4  13  10        0.67       31.02     26.07 o
  -3  13  10     8313.02     8067.80    114.51 o
  -2  13  10      390.82      373.52     27.89 o
  -1  13  10       63.45       77.06     18.67 o
   0  13  10        9.40       29.87     15.85 o
   1  13  10     1322.74     1257.40     39.86 o
   2  13  10      115.16       98.77     17.68 o
   3  13  10      290.43      297.42     26.90 o
   4  13  10     1996.28     2144.77     61.43 o
   5  13  10       15.21       31.27     21.93 o
   6  13  10     3094.61     3152.32     90.14 o
   7  13  10       82.07       74.71     20.86 o
   8  13  10      248.29      236.37     29.83 o
   9  13  10       12.76       19.63     24.24 o
  10  13  10      353.30      357.90     40.96 o
 -15  14  10      185.61      210.07     43.34 o
 -14  14  10       77.74      149.46     32.63 o
 -13  14  10      251.88      340.03     42.04 o
 -12  14  10      445.36      470.08     45.19 o
 -11  14  10      445.22      434.83     45.27 o
 -10  14  10     3535.37     3660.43    113.93 o
  -9  14  10       22.87      -26.69     27.99 o
  -8  14  10     4787.04     4943.91    110.77 o
  -7  14  10      116.36      115.71     24.18 o
  -6  14  10     6012.09     6047.83    101.58 o
  -5  14  10      237.29      291.56     27.34 o
  -4  14  10     5104.91     5098.86     95.15 o
  -3  14  10        1.17      -16.01     16.01 o
  -2  14  10     1186.79     1204.53     41.72 o
  -1  14  10     1701.52     1855.39     58.94 o
   0  14  10     4715.06     4827.07     83.04 o
   1  14  10      764.47      782.55     34.85 o
   2  14  10      398.81      390.46     26.08 o
   3  14  10        1.16      -17.58     17.58 o
   4  14  10     4735.49     4928.65    111.71 o
   5  14  10       22.60       28.22     31.78 o
   6  14  10     2307.06     2440.93     82.18 o
   7  14  10        1.78       53.68     25.66 o
   8  14  10      284.28      243.04     30.10 o
   9  14  10       56.64       36.42     20.56 o
 -14  15  10     2759.90     2733.22    105.49 o
 -13  15  10      379.31      479.10     47.42 o
 -12  15  10     1893.80     1859.73     86.17 o
 -11  15  10      343.68      328.04     53.38 o
 -10  15  10      345.20      271.57     38.30 o
  -9  15  10       73.50       22.87     26.29 o
  -8  15  10      179.01      155.42     25.83 o
  -7  15  10      417.10      349.62     34.22 o
  -6  15  10      130.90      143.11     31.57 o
  -5  15  10        0.60       13.16     16.76 o
  -4  15  10      360.20      332.23     27.84 o
  -3  15  10       48.57       35.84     14.07 o
  -2  15  10       47.90       28.14     14.72 o
  -1  15  10        0.59       32.28     16.11 o
   0  15  10      813.08      791.83     33.58 o
   1  15  10        3.18       19.16     17.96 o
   2  15  10      453.05      403.29     28.99 o
   3  15  10      176.76      163.85     30.70 o
   4  15  10     1035.53     1034.81     54.58 o
   5  15  10      440.61      344.11     45.18 o
   6  15  10     1221.68     1319.76     63.33 o
   7  15  10      253.57      240.15     30.71 o
   8  15  10      881.52      880.48     54.04 o
 -12  16  10      329.63      308.44     42.09 o
 -11  16  10      330.62      356.82     41.48 o
 -10  16  10     1492.09     1532.67     69.06 o
  -9  16  10      730.40      785.72     50.46 o
  -8  16  10     2601.72     2718.00     88.75 o
  -7  16  10      521.21      541.31     43.31 o
  -6  16  10     1196.04     1240.35     59.68 o
  -5  16  10     1047.16     1119.03     57.60 o
  -4  16  10     1969.22     2193.94     95.16 o
  -3  16  10        5.42       -6.96     15.94 o
  -2  16  10     3077.51     3112.34     69.85 o
  -1  16  10     1049.52     1123.41     43.59 o
   0  16  10     3024.16     3020.73     63.78 o
   1  16  10     1058.17     1129.96     49.86 o
   2  16  10     1018.94     1054.59     49.25 o
   3  16  10     2269.06     2232.96     77.93 o
   4  16  10      690.63      653.29     52.36 o
   5  16  10      279.20      328.44     48.07 o
   6  16  10      818.31      838.01     53.19 o
   7  16  10       82.25        7.65     21.39 o
 -10  17  10     1003.72     1054.52     62.64 o
  -9  17  10       80.93       80.67     29.65 o
  -8  17  10     1248.73     1176.73     61.51 o
  -7  17  10       35.02       12.39     22.84 o
  -6  17  10      252.48      239.86     30.71 o
  -5  17  10        0.99       43.11     26.06 o
  -4  17  10      444.30      472.94     39.88 o
  -3  17  10       13.46       -4.54     22.72 o
  -2  17  10       75.04       60.17     17.54 o
  -1  17  10       94.91       73.05     17.53 o
   0  17  10      100.34       80.33     17.35 o
   1  17  10        0.29       24.33     25.31 o
   2  17  10      199.78      167.17     22.86 o
   3  17  10       33.85       17.27     21.45 o
   4  17  10      458.60      423.35     39.22 o
   5  17  10      277.77      263.10     37.31 o
  -8  18  10     1832.75     2086.66     82.69 o
  -7  18  10      496.01      522.84     44.18 o
  -6  18  10     1184.25     1258.48     64.28 o
  -5  18  10     1405.69     1463.10     69.07 o
  -4  18  10      867.90      957.89     55.78 o
  -3  18  10     1037.82     1001.03     56.93 o
  -2  18  10     2719.02     2712.13     93.02 o
  -1  18  10      637.58      704.92     41.37 o
   0  18  10      802.05      798.71     39.25 o
   1  18  10      346.03      366.41     31.81 o
   2  18  10     1715.81     1796.38     65.03 o
 -19   0  11     3351.39     3506.04    138.98 o
 -17   0  11      676.97      624.09     55.92 o
 -15   0  11     9119.78     8960.65    159.91 o
 -13   0  11     9347.82     9236.05    162.67 o
 -11   0  11       69.48       35.44     14.48 o
  -9   0  11     2042.03     2067.87     49.93 o
  -7   0  11       52.15       40.51     13.17 o
  -5   0  11      747.09      838.10     27.40 o
  -3   0  11     1515.37     1890.18     53.48 o
  -1   0  11    11265.23    11314.33    158.38 o
   1   0  11      252.34      311.91     14.49 o
   3   0  11    10881.93    11306.42     89.47 o
   5   0  11     4845.89     4514.14     79.13 o
   7   0  11    11160.16    10906.16    289.20 o
   9   0  11     6439.70     6494.79    206.31 o
  11   0  11     5596.24     5968.51    172.66 o
  13   0  11     1882.96     2094.27    192.43 o
 -20   1  11        3.27       19.36     25.32 o
 -19   1  11      397.80      315.50     34.00 o
 -18   1  11       29.59       15.44     19.62 o
 -17   1  11      669.83      651.02     40.91 o
 -16   1  11       22.89       36.29     15.41 o
 -15   1  11     1447.96     1440.56     40.12 o
 -14   1  11       71.69       48.78     10.24 o
 -13   1  11    10288.59    10223.59     89.81 o
 -12   1  11       46.39       25.99      9.97 o
 -11   1  11     1843.03     1790.65     36.57 o
 -10   1  11      355.05      385.67     18.02 o
  -9   1  11    11578.36    11399.99    105.87 o
  -8   1  11     1048.96     1059.93     31.09 o
  -7   1  11     9947.62     9161.92    134.30 o
  -6   1  11       28.18       39.98      7.47 o
  -5   1  11    11594.47    10905.34    111.79 o
  -4   1  11       64.70       84.65      8.30 o
  -3   1  11    21086.38    21377.00    163.17 o
  -2   1  11      227.81      261.77     13.87 o
  -1   1  11     2720.62     2610.64     39.58 o
   0   1  11      836.21      795.38     23.12 o
   1   1  11     1973.33     1876.13     24.42 o
   2   1  11        0.86        1.62      5.54 o
   3   1  11     4573.67     4515.10     47.32 o
   4   1  11        0.16       -0.97      7.65 o
   5   1  11     2563.49     2708.72     80.11 o
   6   1  11      590.99      617.93     35.07 o
   7   1  11      587.46      690.83     46.44 o
   8   1  11       68.81      126.96     27.80 o
   9   1  11     1116.47     1140.43     59.59 o
  10   1  11      170.34       88.16     34.91 o
  11   1  11        2.89      -15.87     25.53 o
  12   1  11      115.07       80.23     22.90 o
  13   1  11      788.64      753.84     47.82 o
  14   1  11        0.25       -1.34     19.62 o
 -20   2  11        3.77      -23.59     23.59 o
 -19   2  11     5176.41     5210.10    119.31 o
 -18   2  11       15.52        7.43     21.69 o
 -17   2  11     4039.26     4033.64     83.45 o
 -16   2  11       96.10       62.90     16.04 o
 -15   2  11     2841.18     2745.21     55.60 o
 -14   2  11      789.27      810.32     26.54 o
 -13   2  11     1430.60     1377.72     33.87 o
 -12   2  11        1.54       -4.60     12.07 o
 -11   2  11       13.05       13.37     14.26 o
 -10   2  11       28.70       23.79     12.01 o
  -9   2  11     3537.32     3416.80     55.01 o
  -8   2  11     3808.40     3891.95     71.22 o
  -7   2  11     2171.33     2047.77     40.53 o
  -6   2  11       40.32       81.62     20.21 o
  -5   2  11        1.02       10.22      7.19 o
  -4   2  11       83.09       59.27      7.16 o
  -3   2  11      155.93      203.77      8.92 o
  -2   2  11      430.92      425.98     17.70 o
  -1   2  11     2949.49     3048.42     43.99 o
   0   2  11       97.19      104.27      8.46 o
   1   2  11     9144.33     9435.93    109.86 o
   2   2  11      162.63      142.41      9.83 o
   3   2  11     6252.29     6306.36     54.85 o
   4   2  11      618.40      615.15     24.87 o
   5   2  11     4923.99     4639.07     63.88 o
   6   2  11      637.21      636.16     31.33 o
   7   2  11     5207.79     5329.45     86.68 o
   8   2  11       87.00       80.20     24.23 o
   9   2  11     2855.86     2849.48     99.29 o
  10   2  11      183.06      192.44     29.97 o
  11   2  11     2577.61     2609.11     92.55 o
  12   2  11      844.28      775.56     54.11 o
  13   2  11     3901.78     4162.87    107.95 o
  14   2  11      204.79      159.18     40.54 o
 -20   3  11       57.97       25.96     19.18 o
 -19   3  11      349.38      276.52     32.03 o
 -18   3  11       13.45       -5.69     24.33 o
 -17   3  11     1245.51     1237.68     48.28 o
 -16   3  11        3.95      -17.92     17.92 o
 -15   3  11     1028.30      942.76     33.98 o
 -14   3  11     3382.46     3372.68     61.58 o
 -13   3  11     1705.20     1684.08     43.38 o
 -12   3  11      225.56      249.18     20.64 o
 -11   3  11     3111.98     3028.68     46.23 o
 -10   3  11     1083.07     1101.81     22.20 o
  -9   3  11    14505.58    13982.92     79.56 o
  -8   3  11     1684.12     1747.06     29.18 o
  -7   3  11     7402.55     7185.23     63.12 o
  -6   3  11      562.01      488.96     19.68 o
  -5   3  11     7618.51     7310.48     63.24 o
  -4   3  11      370.32      345.38     17.72 o
  -3   3  11     3627.55     3543.65     51.66 o
  -2   3  11      199.26      195.10     12.60 o
  -1   3  11     8773.50     8708.44     97.84 o
   0   3  11        4.56       -0.51      5.26 o
   1   3  11     8530.57     8407.98     96.34 o
   2   3  11      117.64      111.33     14.82 o
   3   3  11     2571.10     2551.57     42.72 o
   4   3  11      197.79      192.57     15.24 o
   5   3  11      764.43      719.10     25.72 o
   6   3  11       11.02       -2.57     15.61 o
   7   3  11       28.45       26.98     15.46 o
   8   3  11       48.03       23.56     15.13 o
   9   3  11        9.57        9.61     18.67 o
  10   3  11       52.75       22.00     19.82 o
  11   3  11        0.02      -19.67     22.49 o
  12   3  11        5.55       13.97     21.08 o
  13   3  11        0.61       40.61     28.57 o
  14   3  11      202.61      263.16     35.20 o
 -20   4  11     1017.54      972.97     55.89 o
 -19   4  11     1571.47     1667.10     69.05 o
 -18   4  11       30.60       -5.71     17.46 o
 -17   4  11     1953.04     1809.41     58.35 o
 -16   4  11       42.31       18.45     17.37 o
 -15   4  11     3478.10     3412.16     64.53 o
 -14   4  11      572.95      574.98     28.95 o
 -13   4  11     4152.50     4124.04     66.66 o
 -12   4  11      350.88      371.66     22.29 o
 -11   4  11      578.15      492.30     19.17 o
 -10   4  11      743.89      719.10     19.64 o
  -9   4  11     2198.51     2201.68     34.90 o
  -8   4  11      312.12      336.14     14.37 o
  -7   4  11        4.02       11.58      7.96 o
  -6   4  11        0.23      -11.02     11.02 o
  -5   4  11      156.96      276.43     17.93 o
  -4   4  11        2.00        9.26      8.43 o
  -3   4  11       82.29       79.01      8.21 o
  -2   4  11      232.05      249.89     14.91 o
  -1   4  11     1484.35     1504.02     34.87 o
   0   4  11      549.64      560.12     19.40 o
   1   4  11     1737.26     1790.18     37.02 o
   2   4  11       51.58       19.98     13.33 o
   3   4  11     3180.54     2914.10     50.38 o
   4   4  11        7.15       -8.25      8.25 o
   5   4  11     7367.38     6998.95     83.36 o
   6   4  11     1147.13     1205.21     42.59 o
   7   4  11     5341.53     5436.82     89.52 o
   8   4  11      355.98      317.14     25.03 o
   9   4  11     2102.08     2270.34     61.38 o
  10   4  11        6.34      -20.76     20.76 o
  11   4  11     2937.99     3014.36     99.83 o
  12   4  11      352.03      403.26     47.68 o
  13   4  11     3449.83     3700.43    115.20 o
  14   4  11      578.11      556.32     66.66 o
 -20   5  11        8.85      -16.47     21.39 o
 -19   5  11        1.95       10.38     15.82 o
 -18   5  11        3.41       21.11     20.31 o
 -17   5  11      765.96      802.85     40.67 o
 -16   5  11       38.49       25.41     15.45 o
 -15   5  11     1449.15     1479.26     39.97 o
 -14   5  11      381.81      443.10     25.48 o
 -13   5  11     2205.78     2231.70     50.09 o
 -12   5  11     1611.20     1573.28     41.11 o
 -11   5  11     3748.27     3644.99     60.56 o
 -10   5  11      370.09      335.52     16.90 o
  -9   5  11    11051.74    10949.81    137.46 o
  -8   5  11      193.67      189.79     12.10 o
  -7   5  11     6893.49     6569.34     83.34 o
  -6   5  11       36.12       60.87      9.95 o
  -5   5  11     4873.69     4736.08     59.27 o
  -4   5  11       11.74       11.27     10.30 o
  -3   5  11     3955.62     3687.15     33.54 o
  -2   5  11      262.00      262.37     16.69 o
  -1   5  11     6426.06     6375.78     55.70 o
   0   5  11      406.04      383.18     16.67 o
   1   5  11     9930.96     9814.13     95.23 o
   2   5  11      353.57      318.52     21.54 o
   3   5  11     1840.09     1789.48     48.46 o
   4   5  11      148.84      146.16     10.10 o
   5   5  11     4439.98     4380.67     77.73 o
   6   5  11      632.99      575.09     31.05 o
   7   5  11      337.56      356.23     25.77 o
   8   5  11       86.27       88.04     19.58 o
   9   5  11       68.45        8.95     16.94 o
  10   5  11       96.74       40.85     16.62 o
  11   5  11       91.39       78.19     19.13 o
  12   5  11       16.83        4.90     28.96 o
  13   5  11     1658.92     1530.33     75.59 o
  14   5  11       13.06      -42.91     42.91 o
 -19   6  11     1532.09     1554.21     97.48 o
 -18   6  11      118.28      138.47     24.15 o
 -17   6  11      668.80      680.21     43.09 o
 -16   6  11      263.01      252.73     28.92 o
 -15   6  11     2352.72     2174.19     56.51 o
 -14   6  11       95.93       83.29     16.93 o
 -13   6  11     2809.30     2679.12     60.52 o
 -12   6  11      224.54      237.74     21.05 o
 -11   6  11     2152.11     2074.01     51.75 o
 -10   6  11      515.90      502.20     22.87 o
  -9   6  11      987.90     1012.07     24.92 o
  -8   6  11      486.59      554.84     16.60 o
  -7   6  11      782.69      812.04     22.50 o
  -6   6  11       70.94       57.22      9.19 o
  -5   6  11        0.33        3.77      6.72 o
  -4   6  11        4.26       -3.25      9.53 o
  -3   6  11      761.85      808.63     16.88 o
  -2   6  11      670.06      693.87     19.27 o
  -1   6  11      501.26      594.79     27.92 o
   0   6  11     1463.57     1456.78     31.25 o
   1   6  11      551.06      610.63     21.19 o
   2   6  11     1393.60     1322.43     42.53 o
   3   6  11      715.15      756.83     32.94 o
   4   6  11       29.87       -0.70     18.00 o
   5   6  11     1810.59     1836.11     39.70 o
   6   6  11       44.23       52.22     12.32 o
   7   6  11     4341.70     4388.81     82.66 o
   8   6  11     1809.80     1834.83     55.60 o
   9   6  11     2111.63     2096.99     60.38 o
  10   6  11        0.47      -18.83     18.83 o
  11   6  11     4102.53     4090.28     97.68 o
  12   6  11       51.92       17.80     17.67 o
  13   6  11     2048.98     2222.53    140.42 o
 -19   7  11      110.18      120.68     24.71 o
 -18   7  11       19.51       41.66     20.75 o
 -17   7  11      802.02      808.20     58.33 o
 -16   7  11        2.54       -2.12     23.23 o
 -15   7  11     2275.44     2239.12     67.03 o
 -14   7  11      199.07      200.89     20.45 o
 -13   7  11     1295.21     1268.35     42.78 o
 -12   7  11      443.58      446.92     27.54 o
 -11   7  11     8443.86     8574.50    104.83 o
 -10   7  11       13.01       11.19     13.18 o
  -9   7  11     9141.15     9134.59     96.66 o
  -8   7  11      250.97      262.82     16.95 o
  -7   7  11    12000.31    11572.86    149.19 o
  -6   7  11       41.04       32.29      9.95 o
  -5   7  11     7133.61     6899.55     78.34 o
  -4   7  11       33.82       24.51      8.62 o
  -3   7  11     9563.94     9559.14    118.42 o
  -2   7  11      786.84      736.46     23.55 o
  -1   7  11    10739.99    10433.77     78.08 o
   0   7  11      731.87      750.32     22.41 o
   1   7  11     3579.54     3613.48     54.01 o
   2   7  11     2837.56     2733.24     47.73 o
   3   7  11     1011.07      947.60     29.74 o
   4   7  11        2.05       -0.78      7.06 o
   5   7  11      897.88      967.75     39.04 o
   6   7  11        8.31      -12.81     16.26 o
   7   7  11       98.66      110.58     19.31 o
   8   7  11      687.14      665.91     35.30 o
   9   7  11        0.27      -16.16     16.16 o
  10   7  11      725.59      631.40     36.76 o
  11   7  11        1.36       -4.71     24.61 o
  12   7  11      364.23      423.22     58.32 o
  13   7  11      113.19      140.78     44.47 o
 -19   8  11      841.68      755.08     49.50 o
 -18   8  11      260.22      242.36     30.19 o
 -17   8  11     2199.35     2079.17     84.59 o
 -16   8  11      331.31      295.04     34.34 o
 -15   8  11      962.31      920.13     45.31 o
 -14   8  11      165.37      170.78     21.64 o
 -13   8  11       22.66        7.60     12.95 o
 -12   8  11      259.46      258.40     21.92 o
 -11   8  11     3520.49     3494.25     63.22 o
 -10   8  11       42.02       -2.90     12.05 o
  -9   8  11      147.90       85.37     13.93 o
  -8   8  11        6.31      -13.38     13.86 o
  -7   8  11     1375.35     1328.16     39.78 o
  -6   8  11      822.92      900.16     23.96 o
  -5   8  11      662.04      589.87     20.77 o
  -4   8  11       19.95       33.79      6.77 o
  -3   8  11       15.61       32.62      7.87 o
  -2   8  11     1418.96     1359.78     41.56 o
  -1   8  11     3108.79     3211.88     54.14 o
   0   8  11      237.04      201.44     15.58 o
   1   8  11     7887.24     7876.92     91.30 o
   2   8  11      438.38      466.78     28.85 o
   3   8  11     1406.05     1342.16     45.36 o
   4   8  11       24.03       15.41     15.86 o
   5   8  11     4984.73     5078.12     87.66 o
   6   8  11      593.86      594.33     33.20 o
   7   8  11     3377.50     3631.59     77.39 o
   8   8  11        9.59      -16.44     16.44 o
   9   8  11     2684.26     2798.10     70.82 o
  10   8  11      161.21      115.34     19.78 o
  11   8  11     2618.55     2915.40     87.85 o
  12   8  11        2.67       34.62     50.58 o
 -18   9  11        3.19      -23.51     23.51 o
 -17   9  11      290.36      260.30     34.50 o
 -16   9  11       23.21       30.53     31.03 o
 -15   9  11     1669.82     1661.96     61.38 o
 -14   9  11      654.16      626.93     38.64 o
 -13   9  11     1707.55     1746.05     54.34 o
 -12   9  11      122.28       84.16     13.79 o
 -11   9  11     4205.54     4277.55     70.47 o
 -10   9  11      206.05      167.08     17.94 o
  -9   9  11     1120.90     1075.45     37.44 o
  -8   9  11       81.37       78.68     13.58 o
  -7   9  11     8098.66     7994.94     94.60 o
  -6   9  11      203.33      211.13     17.58 o
  -5   9  11     5884.40     6055.85    103.17 o
  -4   9  11      136.03      109.62     26.35 o
  -3   9  11    10608.63    10602.51    134.28 o
  -2   9  11     1087.36     1128.39     36.34 o
  -1   9  11     6954.61     7201.31     82.90 o
   0   9  11        5.29       21.12     13.42 o
   1   9  11      227.15      246.73     19.81 o
   2   9  11      182.75      187.54     20.50 o
   3   9  11      614.71      607.83     32.00 o
   4   9  11       29.63       27.37     16.29 o
   5   9  11      415.10      415.91     27.86 o
   6   9  11      464.88      386.78     28.22 o
   7   9  11      850.53      804.86     38.92 o
   8   9  11      272.24      249.39     23.94 o
   9   9  11      908.77      873.45     50.06 o
  10   9  11      153.68      167.87     30.65 o
  11   9  11      278.10      247.37     31.31 o
  12   9  11        7.26       46.31     30.51 o
 -18  10  11      241.05      264.46     37.37 o
 -17  10  11     2064.43     2012.93     99.44 o
 -16  10  11       93.59       88.71     37.81 o
 -15  10  11     1846.22     1739.66     58.09 o
 -14  10  11        4.60       -3.82     15.93 o
 -13  10  11      119.68      125.19     22.17 o
 -12  10  11      122.30      119.97     20.16 o
 -11  10  11     6255.48     6155.35     85.27 o
 -10  10  11        0.44        4.15     13.44 o
  -9  10  11      314.76      300.11     22.71 o
  -8  10  11      140.16      150.30     17.74 o
  -7  10  11     1580.05     1571.83     43.22 o
  -6  10  11       34.51       17.00     19.15 o
  -5  10  11      649.00      708.75     38.69 o
  -4  10  11      116.53       44.03     16.59 o
  -3  10  11       15.40      -13.80     18.09 o
  -2  10  11        7.34      -14.53     18.35 o
  -1  10  11      972.03      975.00     32.75 o
   0  10  11      236.01      240.91     18.71 o
   1  10  11     2838.45     2805.92     58.08 o
   2  10  11      201.97      210.42     22.16 o
   3  10  11      924.93      898.66     39.00 o
   4  10  11        6.62      -17.05     17.05 o
   5  10  11     3028.78     3085.92     71.37 o
   6  10  11       77.65       71.51     17.74 o
   7  10  11     5323.25     5462.56     96.99 o
   8  10  11      110.00      122.16     25.60 o
   9  10  11     6567.55     6834.16    132.76 o
  10  10  11      209.13      280.60     33.57 o
  11  10  11     3088.50     3347.14    101.20 o
 -17  11  11      302.86      306.79     34.11 o
 -16  11  11        3.19       -1.52     20.85 o
 -15  11  11     1401.70     1468.24     54.71 o
 -14  11  11       32.22       21.81     17.00 o
 -13  11  11     6291.31     6451.65    106.81 o
 -12  11  11        8.61       17.47     14.87 o
 -11  11  11     3848.83     4161.02     90.02 o
 -10  11  11      695.20      727.10     33.49 o
  -9  11  11     4988.69     5115.39     87.39 o
  -8  11  11     2261.49     2243.89     70.73 o
  -7  11  11     7271.80     7282.59     89.90 o
  -6  11  11     1025.44      971.80     44.91 o
  -5  11  11     3143.19     3136.01     69.71 o
  -4  11  11      144.79      124.30     19.04 o
  -3  11  11     4551.47     4513.19     83.34 o
  -2  11  11      881.15      967.24     40.26 o
  -1  11  11     3112.72     3160.41     58.73 o
   0  11  11     1086.90     1054.16     35.16 o
   1  11  11      249.17      224.14     19.12 o
   2  11  11       32.01        2.23     16.41 o
   3  11  11     1569.04     1575.17     51.87 o
   4  11  11      765.13      787.53     38.13 o
   5  11  11     1609.06     1517.24     51.89 o
   6  11  11      274.78      297.88     26.33 o
   7  11  11       68.29       52.27     21.15 o
   8  11  11      228.57      227.75     28.54 o
   9  11  11        3.22       14.92     21.40 o
  10  11  11        0.06      -20.08     20.08 o
  11  11  11       99.03       52.98     24.47 o
 -16  12  11      110.52       90.85     29.35 o
 -15  12  11     1989.87     1934.42     63.31 o
 -14  12  11      185.54      191.99     23.14 o
 -13  12  11      573.24      643.98     37.06 o
 -12  12  11       69.77       50.96     17.21 o
 -11  12  11      956.39     1023.49     66.11 o
 -10  12  11       11.51       30.65     36.04 o
  -9  12  11      180.57      163.37     24.65 o
  -8  12  11      215.66      196.07     27.50 o
  -7  12  11      534.21      492.94     32.82 o
  -6  12  11        7.28       -2.02     20.66 o
  -5  12  11        3.17       15.72     17.16 o
  -4  12  11       30.18       38.82     21.74 o
  -3  12  11      493.39      471.45     30.36 o
  -2  12  11      566.23      543.41     32.16 o
  -1  12  11     1234.99     1234.94     42.28 o
   0  12  11        4.35       18.83     14.34 o
   1  12  11      846.71      810.12     34.77 o
   2  12  11      889.76      844.23     43.30 o
   3  12  11      387.71      354.36     27.71 o
   4  12  11     1434.40     1454.03     51.20 o
   5  12  11     1944.85     2007.34     60.49 o
   6  12  11      412.66      437.82     36.52 o
   7  12  11     2667.21     2890.62     88.08 o
   8  12  11        1.42      -13.58     21.09 o
   9  12  11     3925.46     3994.60    106.65 o
  10  12  11      250.16      237.94     45.35 o
 -15  13  11      247.74      237.77     29.97 o
 -14  13  11        4.41       26.22     20.77 o
 -13  13  11     2018.95     2048.28     87.97 o
 -12  13  11      267.54      198.87     32.49 o
 -11  13  11     1907.79     2108.81     87.10 o
 -10  13  11      256.71      229.03     32.61 o
  -9  13  11     1073.74     1085.00     85.40 o
  -8  13  11     1080.09     1040.33     59.98 o
  -7  13  11     3652.39     3868.02     80.80 o
  -6  13  11     1685.34     1784.26     56.34 o
  -5  13  11     9470.98    10040.85    194.46 o
  -4  13  11     1871.24     2040.32     60.52 o
  -3  13  11      856.47      909.81     41.92 o
  -2  13  11      354.88      335.11     27.17 o
  -1  13  11     5496.28     5755.26     90.31 o
   0  13  11      687.00      707.42     33.87 o
   1  13  11     1426.94     1422.55     43.07 o
   2  13  11      411.90      348.77     28.05 o
   3  13  11     2111.60     2090.70     61.94 o
   4  13  11      219.73      195.28     24.61 o
   5  13  11       51.45       76.23     30.15 o
   6  13  11       88.99      151.25     30.25 o
   7  13  11       40.39      -16.59     36.29 o
   8  13  11      209.34      193.58     30.64 o
   9  13  11     1032.65     1032.73     58.28 o
 -14  14  11      585.95      713.66     56.85 o
 -13  14  11     1068.77     1136.61     69.44 o
 -12  14  11      657.06      675.19     54.79 o
 -11  14  11       41.74       22.85     38.31 o
 -10  14  11     1170.36     1205.06     68.40 o
  -9  14  11       19.99      -26.74     26.74 o
  -8  14  11      151.51      113.92     22.86 o
  -7  14  11       78.92       71.30     23.78 o
  -6  14  11      127.56      215.52     26.55 o
  -5  14  11        2.91       46.67     24.10 o
  -4  14  11       17.60        1.44     16.02 o
  -3  14  11       77.43       33.21     13.55 o
  -2  14  11      180.25      146.06     19.96 o
  -1  14  11      992.99     1059.07     46.33 o
   0  14  11       40.46       37.84     16.23 o
   1  14  11     1713.67     1623.87     50.26 o
   2  14  11      550.79      549.01     33.79 o
   3  14  11     1396.82     1399.50     51.91 o
   4  14  11     1006.41     1049.10     55.55 o
   5  14  11     7087.04     7398.89    141.29 o
   6  14  11      602.64      592.01     45.01 o
   7  14  11      738.25      807.98     54.34 o
   8  14  11      190.08      242.06     32.84 o
 -13  15  11      552.89      566.49     52.13 o
 -12  15  11       73.58       47.71     24.60 o
 -11  15  11     1717.45     1695.12     82.88 o
 -10  15  11      147.95      158.68     31.43 o
  -9  15  11     2262.07     2411.00    100.88 o
  -8  15  11      450.73      465.92     43.28 o
  -7  15  11     1155.43     1223.59     59.13 o
  -6  15  11      278.03      315.43     32.95 o
  -5  15  11     4036.34     4056.91     87.77 o
  -4  15  11        9.62       -7.94     18.26 o
  -3  15  11       80.56       15.01     16.54 o
  -2  15  11       20.60      -17.19     17.19 o
  -1  15  11     2740.26     2747.29     66.37 o
   0  15  11      143.71      166.54     21.46 o
   1  15  11     1322.87     1332.34     51.54 o
   2  15  11      545.46      519.64     45.58 o
   3  15  11      426.83      343.41     32.42 o
   4  15  11      413.48      410.04     41.69 o
   5  15  11      389.51      394.30     39.79 o
   6  15  11       26.76        5.74     21.36 o
   7  15  11      157.14      155.68     33.03 o
 -11  16  11      276.24      257.09     39.33 o
 -10  16  11      158.43      148.34     27.24 o
  -9  16  11      211.58      215.40     32.97 o
  -8  16  11       23.67       25.89     22.78 o
  -7  16  11      181.64      145.77     27.63 o
  -6  16  11      259.94      188.88     28.73 o
  -5  16  11       71.25      147.88     29.24 o
  -4  16  11     1595.79     1600.46     65.18 o
  -3  16  11      187.66      189.56     25.30 o
  -2  16  11      990.69     1005.23     48.26 o
  -1  16  11      152.51      167.11     22.36 o
   0  16  11       29.90        9.74     13.41 o
   1  16  11      681.12      646.19     39.50 o
   2  16  11      183.56      156.82     29.57 o
   3  16  11      813.37      834.03    110.55 o
   4  16  11      158.04      195.37     34.04 o
   5  16  11     1858.56     1941.39     77.79 o
  -9  17  11     2773.11     2925.26     96.77 o
  -8  17  11      242.39      254.90     34.68 o
  -7  17  11     1238.71     1430.56     67.53 o
  -6  17  11      635.00      673.18     48.15 o
  -5  17  11     3095.72     3231.35     98.00 o
  -4  17  11      154.34      147.16     28.44 o
  -3  17  11     1378.50     1414.97     66.06 o
  -2  17  11      221.92      226.40     26.80 o
  -1  17  11      844.17      845.94     45.03 o
   0  17  11       86.03       57.50     21.67 o
   1  17  11     1288.86     1332.84     55.60 o
   2  17  11      865.18      901.53     52.47 o
   3  17  11      168.75      178.85     28.58 o
  -6  18  11        0.05       46.25     23.55 o
  -5  18  11      257.77      268.97     35.93 o
  -4  18  11       58.92       41.43     22.42 o
  -3  18  11      128.55      159.28     31.29 o
  -2  18  11       11.75      -13.74     24.10 o
  -1  18  11       26.99       -0.82     17.42 o
   0  18  11        5.54      -22.63     22.63 o
 -20   0  12     1189.16     1212.30     86.90 o
 -18   0  12     1838.09     1704.36     95.11 o
 -16   0  12     2963.94     3123.72    142.56 o
 -14   0  12     4506.32     4392.13     96.28 o
 -12   0  12     5455.29     5317.43     86.68 o
 -10   0  12    12848.97    12914.88    129.46 o
  -8   0  12    24484.85    23657.62    198.64 o
  -6   0  12    16760.13    16084.69    115.15 o
  -4   0  12     6238.68     6256.95     80.42 o
  -2   0  12     5403.45     5594.19     93.89 o
   0   0  12     3359.50     3447.30    109.97 o
   2   0  12     2804.79     2892.40     57.26 o
   4   0  12        2.84       13.95     10.77 o
   6   0  12      175.67      179.35     61.84 o
   8   0  12     3046.07     2818.28    114.70 o
  10   0  12      610.13      600.75     58.24 o
  12   0  12      584.53      530.28     86.61 o
 -20   1  12     1852.59     1892.68     75.43 o
 -19   1  12        2.60       11.67     20.82 o
 -18   1  12      789.93      766.16     46.50 o
 -17   1  12      141.64      122.50     28.88 o
 -16   1  12     2895.85     2895.63     67.97 o
 -15   1  12      122.62      150.52     16.54 o
 -14   1  12      209.48      196.72     15.56 o
 -13   1  12       96.48       84.68     14.74 o
 -12   1  12       11.17      -10.34     10.59 o
 -11   1  12      727.45      738.67     27.56 o
 -10   1  12      849.33      967.24     30.73 o
  -9   1  12      129.54      133.80     14.98 o
  -8   1  12      122.85       81.58     20.89 o
  -7   1  12     1736.35     1649.43     32.26 o
  -6   1  12      526.68      659.07     27.33 o
  -5   1  12       91.68      126.04      9.90 o
  -4   1  12     2407.33     2521.45     34.03 o
  -3   1  12       33.79       32.30      9.76 o
  -2   1  12     4054.87     4054.28     64.37 o
  -1   1  12      173.48      137.72     16.47 o
   0   1  12     3052.90     3386.93     50.20 o
   1   1  12       76.54       71.26      8.67 o
   2   1  12    13585.76    13741.35     97.53 o
   3   1  12      787.25      752.98     20.86 o
   4   1  12    10992.31    10743.34     91.53 o
   5   1  12     2373.70     2284.04     55.89 o
   6   1  12     8300.45     8395.23    120.15 o
   7   1  12       13.50      -14.55     21.25 o
   8   1  12     3997.88     4116.78    110.88 o
   9   1  12        2.11       -3.27     21.83 o
  10   1  12     1544.92     1536.77     63.47 o
  11   1  12      135.79      161.94     26.19 o
  12   1  12     3232.12     3418.81     98.39 o
  13   1  12        6.04       -1.81     21.96 o
 -20   2  12      697.28      602.77     45.11 o
 -19   2  12      202.12      277.98     35.02 o
 -18   2  12     1845.43     1891.97     81.31 o
 -17   2  12      977.65     1031.00     43.87 o
 -16   2  12     2332.51     2473.99     64.09 o
 -15   2  12        7.55        1.39     12.49 o
 -14   2  12      555.22      535.11     26.21 o
 -13   2  12     3798.02     3911.47     65.16 o
 -12   2  12     3226.72     3220.28     57.65 o
 -11   2  12     1365.31     1375.80     35.14 o
 -10   2  12     6995.60     6861.16     80.88 o
  -9   2  12     4558.78     4604.02     64.99 o
  -8   2  12     6005.49     5879.88    106.33 o
  -7   2  12      517.13      557.34     26.06 o
  -6   2  12    12108.97    11973.61    112.12 o
  -5   2  12      521.57      509.09     16.57 o
  -4   2  12     7683.43     7411.57     91.98 o
  -3   2  12      434.82      431.14     18.65 o
  -2   2  12     6580.64     6667.12     67.91 o
  -1   2  12     2564.59     2484.94     62.70 o
   0   2  12      473.43      425.49     14.61 o
   1   2  12      371.03      332.55     18.20 o
   2   2  12     1052.30     1048.39     25.40 o
   3   2  12      730.57      716.42     22.55 o
   4   2  12      655.54      653.69     25.49 o
   5   2  12       46.76       32.66     15.08 o
   6   2  12       60.82       69.59     16.40 o
   7   2  12      213.74      225.24     22.58 o
   8   2  12      184.20      133.65     29.38 o
   9   2  12       10.13       47.00     24.46 o
  10   2  12       16.92       26.50     20.96 o
  11   2  12       50.07       24.70     21.86 o
  12   2  12       35.83       28.63     20.78 o
  13   2  12        0.95        6.48     21.33 o
 -20   3  12     1632.44     1622.91     70.95 o
 -19   3  12       36.52       29.50     22.17 o
 -18   3  12      846.31      742.04     46.37 o
 -17   3  12       15.84       27.15     19.17 o
 -16   3  12      446.39      358.84     27.04 o
 -15   3  12      414.50      345.63     22.05 o
 -14   3  12      184.02      146.07     23.69 o
 -13   3  12     1860.53     1941.05     43.73 o
 -12   3  12      986.64     1010.32     33.97 o
 -11   3  12     2465.66     2515.84     50.95 o
 -10   3  12      699.76      649.88     16.60 o
  -9   3  12      442.11      448.20     17.46 o
  -8   3  12     1924.88     1936.72     34.38 o
  -7   3  12      206.94      165.17     14.73 o
  -6   3  12     1543.11     1562.63     28.67 o
  -5   3  12     2048.13     2140.41     35.16 o
  -4   3  12      474.54      440.84     18.61 o
  -3   3  12      242.99      230.02     14.04 o
  -2   3  12     7359.57     7870.99     71.09 o
  -1   3  12      250.81      261.28     10.98 o
   0   3  12    11549.77    11322.17    115.51 o
   1   3  12     1173.55     1216.23     28.10 o
   2   3  12     4583.85     4711.02     97.16 o
   3   3  12      744.69      647.16     22.98 o
   4   3  12     5516.21     5349.71     66.33 o
   5   3  12      296.91      285.70     22.63 o
   6   3  12     5111.09     5291.51     90.41 o
   7   3  12     1889.94     1821.71     54.43 o
   8   3  12     8786.93     8591.28    118.26 o
   9   3  12      116.78       96.34     25.73 o
  10   3  12     2247.38     2150.97     85.39 o
  11   3  12      644.63      566.44     72.23 o
  12   3  12     2358.32     2500.24     96.23 o
  13   3  12      550.80      500.96     49.21 o
 -20   4  12      453.55      404.21     39.08 o
 -19   4  12      212.56      171.81     27.53 o
 -18   4  12      902.41      849.34     42.21 o
 -17   4  12     1943.96     1823.63     59.12 o
 -16   4  12     2234.94     2310.45     63.70 o
 -15   4  12      701.26      668.53     28.28 o
 -14   4  12     5331.15     5474.48     74.64 o
 -13   4  12     1365.28     1345.06     40.10 o
 -12   4  12     6626.50     6649.82     84.51 o
 -11   4  12     1513.40     1449.28     39.34 o
 -10   4  12     4240.67     4075.06     64.74 o
  -9   4  12      235.98      222.49     12.39 o
  -8   4  12     6931.38     6754.62     57.83 o
  -7   4  12       29.63       24.09     10.13 o
  -6   4  12     6750.75     6785.86     86.80 o
  -5   4  12      908.86      909.65     28.66 o
  -4   4  12     4397.10     4493.61     55.28 o
  -3   4  12        4.82       -7.12      8.69 o
  -2   4  12     6852.39     6764.62    103.29 o
  -1   4  12     1232.22     1186.01     26.01 o
   0   4  12     2605.04     2632.34     48.19 o
   1   4  12        2.24        9.59     14.14 o
   2   4  12      265.84      251.86     20.63 o
   3   4  12       24.56       20.86     14.73 o
   4   4  12     1583.30     1520.66     46.70 o
   5   4  12      152.16      119.02     18.64 o
   6   4  12      338.90      345.36     26.66 o
   7   4  12      892.67      946.44     40.55 o
   8   4  12      454.78      417.72     32.44 o
   9   4  12       85.52       86.75     20.46 o
  10   4  12        1.21      -26.67     26.67 o
  11   4  12       19.20       23.91     22.68 o
  12   4  12      401.78      382.41     41.95 o
  13   4  12      169.72      131.18     29.54 o
 -19   5  12       73.55       64.91     24.54 o
 -18   5  12     2349.56     2388.51     70.33 o
 -17   5  12        1.47        9.87     13.65 o
 -16   5  12     1456.07     1409.42     45.79 o
 -15   5  12       10.62       31.14     13.29 o
 -14   5  12     5946.58     5953.34     84.86 o
 -13   5  12       19.07       22.44     13.99 o
 -12   5  12      710.16      669.86     31.32 o
 -11   5  12      126.97      103.44     14.49 o
 -10   5  12       37.57       17.31     12.33 o
  -9   5  12        2.79        6.21      9.21 o
  -8   5  12       82.71       96.23     18.59 o
  -7   5  12      394.97      398.28     25.75 o
  -6   5  12       57.07       84.06     14.12 o
  -5   5  12        8.86       25.82     15.81 o
  -4   5  12     1309.27     1341.34     46.17 o
  -3   5  12      299.46      305.00      9.85 o
  -2   5  12     1499.41     1549.33     29.36 o
  -1   5  12        2.16       -6.45      6.62 o
   0   5  12     4437.13     4192.92     63.88 o
   1   5  12        0.57      -11.03     11.03 o
   2   5  12     2577.39     2416.42     57.32 o
   3   5  12      606.93      474.29     35.33 o
   4   5  12     3864.10     3756.22     73.31 o
   5   5  12      458.74      459.18     28.65 o
   6   5  12     3056.59     3059.95     69.66 o
   7   5  12       57.91       30.06     17.58 o
   8   5  12     6401.82     6329.05    103.57 o
   9   5  12      357.42      317.40     27.72 o
  10   5  12     3690.31     3723.08     94.48 o
  11   5  12        2.79       -9.57     20.11 o
  12   5  12     1115.57     1282.32     70.16 o
  13   5  12      182.05      156.64     38.74 o
 -19   6  12        3.66       -8.23     21.41 o
 -18   6  12      759.93      734.75     45.50 o
 -17   6  12      152.13      112.23     23.69 o
 -16   6  12     1862.88     1822.04     62.33 o
 -15   6  12       25.44       13.46     13.95 o
 -14   6  12     7751.86     8009.17    108.45 o
 -13   6  12      439.74      451.18     27.83 o
 -12   6  12     6325.03     6267.52     93.01 o
 -11   6  12      306.60      281.81     22.35 o
 -10   6  12     4941.73     4891.25     73.53 o
  -9   6  12      761.27      715.74     25.53 o
  -8   6  12    10862.67    10858.60    121.91 o
  -7   6  12       22.22       15.95      8.45 o
  -6   6  12     2740.18     2535.39     45.07 o
  -5   6  12     1228.64     1246.36     30.31 o
  -4   6  12     2912.59     2903.87     33.16 o
  -3   6  12        9.40        0.90      7.60 o
  -2   6  12     6405.46     6316.26     95.26 o
  -1   6  12     2125.38     2120.40     34.18 o
   0   6  12     1218.34     1333.36     31.27 o
   1   6  12        3.19       -8.63     11.93 o
   2   6  12      124.05      110.12     18.58 o
   3   6  12       32.29       25.47     15.90 o
   4   6  12      775.21      842.48     37.36 o
   5   6  12       81.53       68.96     16.71 o
   6   6  12     1028.38     1106.93     43.88 o
   7   6  12       50.48       67.27     17.06 o
   8   6  12      273.78      268.00     26.71 o
   9   6  12        3.47      -17.07     17.07 o
  10   6  12       47.52       13.93     17.72 o
  11   6  12      116.80      108.63     21.35 o
  12   6  12     1298.08     1322.97     95.75 o
 -19   7  12       81.38       34.11     28.58 o
 -18   7  12     1630.28     1616.35     67.70 o
 -17   7  12        0.74      -19.21     20.56 o
 -16   7  12      555.54      485.56     41.60 o
 -15   7  12        0.45        6.53     15.53 o
 -14   7  12      946.13      950.35     39.26 o
 -13   7  12        1.02        9.23     14.92 o
 -12   7  12      251.94      258.54     22.44 o
 -11   7  12     1338.93     1393.33     41.67 o
 -10   7  12      645.07      602.11     27.81 o
  -9   7  12       41.91       30.35     14.44 o
  -8   7  12       33.43       42.52     13.50 o
  -7   7  12      113.04       92.07     14.72 o
  -6   7  12      176.53      191.74     15.24 o
  -5   7  12       26.11       20.02     12.43 o
  -4   7  12      719.42      692.01     16.91 o
  -3   7  12      620.57      609.76     25.12 o
  -2   7  12       59.02       31.49     10.02 o
  -1   7  12      505.97      475.69     20.61 o
   0   7  12     9055.68     9002.60     95.48 o
   1   7  12       18.38       11.54     12.95 o
   2   7  12     3865.71     3941.78     75.42 o
   3   7  12     1440.89     1445.55     47.72 o
   4   7  12     3967.88     4009.66     78.61 o
   5   7  12      162.08      138.28     20.43 o
   6   7  12     3119.71     3144.29     72.62 o
   7   7  12      470.78      482.28     31.54 o
   8   7  12     2463.32     2396.97     66.11 o
   9   7  12       59.97       18.46     19.92 o
  10   7  12     2948.81     2898.63     75.26 o
  11   7  12       97.98       37.39     21.65 o
  12   7  12     2049.01     2119.51    119.30 o
 -18   8  12      711.42      699.47     46.76 o
 -17   8  12      307.49      326.24     41.75 o
 -16   8  12     1703.27     1714.72     76.41 o
 -15   8  12       13.18       12.25     16.94 o
 -14   8  12     2279.48     2386.41     70.63 o
 -13   8  12        0.49      -13.90     13.90 o
 -12   8  12     6291.11     6343.99     88.42 o
 -11   8  12     1004.59     1018.52     36.30 o
 -10   8  12     4764.36     4991.35     76.07 o
  -9   8  12      204.80      169.42     19.51 o
  -8   8  12     2847.15     3055.02     61.65 o
  -7   8  12       75.79       37.79     12.10 o
  -6   8  12     4989.56     4996.93     74.83 o
  -5   8  12      692.07      739.22     38.59 o
  -4   8  12     3841.84     3937.76     84.51 o
  -3   8  12      133.44      143.38     15.44 o
  -2   8  12     5484.59     5425.07     74.61 o
  -1   8  12      287.45      301.87     21.65 o
   0   8  12     2317.05     2338.16     51.51 o
   1   8  12       32.15       28.14     12.56 o
   2   8  12      721.36      842.17     37.89 o
   3   8  12      318.71      314.34     25.42 o
   4   8  12       27.83       30.02     18.57 o
   5   8  12       10.87       16.57     16.22 o
   6   8  12       66.64       13.53     17.59 o
   7   8  12       82.45       86.39     18.73 o
   8   8  12      831.85      794.48     43.60 o
   9   8  12       30.42       44.11     18.03 o
  10   8  12      311.29      309.24     34.36 o
  11   8  12        2.85      -15.47     22.01 o
  12   8  12       25.36       69.03     42.40 o
 -18   9  12     1545.80     1563.58     77.78 o
 -17   9  12      296.89      241.81     52.70 o
 -16   9  12     1706.06     1693.79     76.93 o
 -15   9  12      105.39      124.73     22.08 o
 -14   9  12       27.30       12.46     16.61 o
 -13   9  12        0.54      -19.99     20.63 o
 -12   9  12      129.48      101.26     22.07 o
 -11   9  12     1824.89     1869.30     48.93 o
 -10   9  12      434.19      412.69     27.57 o
  -9   9  12      161.48      101.82     14.41 o
  -8   9  12        7.08      -12.43     12.43 o
  -7   9  12      267.54      210.44     20.86 o
  -6   9  12      605.88      595.58     36.26 o
  -5   9  12        0.05      -19.26     19.26 o
  -4   9  12     2116.08     2040.18     55.13 o
  -3   9  12     1070.29     1053.98     36.47 o
  -2   9  12      483.52      457.52     23.17 o
  -1   9  12       86.51       62.39     13.88 o
   0   9  12    13348.87    13563.53    124.64 o
   1   9  12      508.50      501.46     26.25 o
   2   9  12     4284.39     4337.42     82.28 o
   3   9  12       31.05      -16.28     16.28 o
   4   9  12     3239.85     3384.73     81.65 o
   5   9  12       71.05       59.30     16.16 o
   6   9  12     3387.05     3418.32     77.71 o
   7   9  12      440.29      395.92     29.54 o
   8   9  12     2520.16     2628.78     70.76 o
   9   9  12      397.96      401.87     37.12 o
  10   9  12     3871.17     4345.51    155.20 o
  11   9  12       45.12       24.70     36.06 o
 -17  10  12        0.19       16.58     36.50 o
 -16  10  12      885.13      937.28     51.79 o
 -15  10  12       25.10        0.59     15.57 o
 -14  10  12     3205.89     3372.83     82.35 o
 -13  10  12       16.73      -12.19     17.36 o
 -12  10  12     4997.85     5207.68     93.50 o
 -11  10  12     1146.38     1143.28     42.54 o
 -10  10  12    11061.76    11145.44    123.71 o
  -9  10  12     3708.82     3667.25     70.33 o
  -8  10  12     5389.66     5468.69     85.85 o
  -7  10  12      355.73      327.84     21.81 o
  -6  10  12     1842.62     1893.43     62.23 o
  -5  10  12       53.96       38.31     18.56 o
  -4  10  12      995.20     1005.84     41.08 o
  -3  10  12     1758.67     1737.63     52.40 o
  -2  10  12      483.98      427.79     22.86 o
  -1  10  12       28.30       27.12     13.80 o
   0  10  12     3858.01     3765.56     68.52 o
   1  10  12      147.18      100.88     15.02 o
   2  10  12     2157.27     2067.33     58.79 o
   3  10  12       10.09       -8.27     16.96 o
   4  10  12      323.28      304.79     25.64 o
   5  10  12      398.78      340.88     27.46 o
   6  10  12       12.45       -0.98     16.10 o
   7  10  12        1.34       -4.79     16.55 o
   8  10  12       73.75       44.33     22.48 o
   9  10  12      387.18      340.57     34.06 o
  10  10  12     3103.92     2855.88     91.03 o
 -16  11  12     1402.43     1317.63     61.17 o
 -15  11  12       69.53       49.20     17.05 o
 -14  11  12      135.07      141.00     21.71 o
 -13  11  12        2.42       33.87     17.44 o
 -12  11  12      124.90      166.39     24.41 o
 -11  11  12       40.38       56.95     19.73 o
 -10  11  12       48.06       75.77     22.10 o
  -9  11  12      778.97      885.49     52.39 o
  -8  11  12      394.46      347.15     30.92 o
  -7  11  12      172.66      230.93     27.00 o
  -6  11  12        8.90      -13.31     17.48 o
  -5  11  12      146.86      166.68     24.33 o
  -4  11  12     1041.98     1124.16     48.82 o
  -3  11  12       10.24       -1.14     15.81 o
  -2  11  12      261.49      241.23     20.20 o
  -1  11  12       59.84        3.53     13.25 o
   0  11  12     1948.52     1909.87     50.39 o
   1  11  12      132.64      118.29     16.30 o
   2  11  12     2138.13     2156.57     61.23 o
   3  11  12       89.19       87.59     18.84 o
   4  11  12     2568.94     2601.76     68.51 o
   5  11  12     1277.53     1258.67     49.13 o
   6  11  12     3573.43     3582.51     81.51 o
   7  11  12      418.82      386.57     35.58 o
   8  11  12      925.92     1164.62     58.41 o
   9  11  12      320.56      318.04     34.54 o
  10  11  12      748.99      815.24     51.86 o
 -16  12  12      685.67      727.89     57.31 o
 -15  12  12        8.27       -9.48     20.27 o
 -14  12  12     2998.86     3321.18    104.24 o
 -13  12  12      493.66      581.37     48.61 o
 -12  12  12     1897.30     2176.73     96.62 o
 -11  12  12      968.42      920.75     58.53 o
 -10  12  12     3034.09     3264.95    104.72 o
  -9  12  12      183.50      123.31     40.99 o
  -8  12  12     2256.72     2321.08     70.36 o
  -7  12  12       97.72       72.60     30.23 o
  -6  12  12     4773.50     4697.13     89.65 o
  -5  12  12        9.37       12.69     15.70 o
  -4  12  12     3663.73     3709.49     80.03 o
  -3  12  12      981.87     1021.42     43.47 o
  -2  12  12      475.89      441.36     27.15 o
  -1  12  12      388.56      392.84     25.81 o
   0  12  12     1090.89     1100.32     38.27 o
   1  12  12       72.04       35.53     14.88 o
   2  12  12      506.22      458.67     31.23 o
   3  12  12      325.89      311.39     26.75 o
   4  12  12       70.35       77.96     18.15 o
   5  12  12      225.53      293.27     27.71 o
   6  12  12      132.20      166.19     28.46 o
   7  12  12       31.93       20.38     21.37 o
   8  12  12       58.46       85.00     24.08 o
   9  12  12       49.05        4.34     23.80 o
 -15  13  12      130.23      143.42     27.48 o
 -14  13  12      981.07      959.85     63.78 o
 -13  13  12       51.61       54.53     36.24 o
 -12  13  12      435.21      483.15     50.35 o
 -11  13  12       73.35       32.37     27.06 o
 -10  13  12       45.87       69.98     50.67 o
  -9  13  12        5.58      -29.01     29.81 o
  -8  13  12        0.28       10.22     19.26 o
  -7  13  12       94.07       87.88     25.99 o
  -6  13  12     1108.53     1179.69     48.72 o
  -5  13  12        5.36       88.55     23.11 o
  -4  13  12     2113.83     2123.52     63.13 o
  -3  13  12     1195.54     1203.40     50.78 o
  -2  13  12      618.86      521.08     38.96 o
  -1  13  12      441.48      400.11     26.96 o
   0  13  12     3027.35     2944.29     67.30 o
   1  13  12      254.77      258.01     22.90 o
   2  13  12     1109.68     1108.06     46.86 o
   3  13  12      115.73      144.72     22.02 o
   4  13  12     3507.90     3769.67     85.27 o
   5  13  12     1204.04     1268.86     61.16 o
   6  13  12     3208.91     3288.87     96.83 o
   7  13  12       22.53       38.80     32.66 o
   8  13  12     1738.07     1863.47     75.31 o
 -13  14  12      503.17      455.55     46.56 o
 -12  14  12     1934.93     2191.06     93.81 o
 -11  14  12      525.47      484.11     46.48 o
 -10  14  12      986.19     1027.81     63.66 o
  -9  14  12       54.21       -8.69     25.73 o
  -8  14  12      513.37      550.06     41.40 o
  -7  14  12       96.99      101.20     23.97 o
  -6  14  12     9657.67    10066.80    152.89 o
  -5  14  12      885.69     1015.60     47.63 o
  -4  14  12     2256.43     2375.78     82.20 o
  -3  14  12     1114.85     1106.33     47.42 o
  -2  14  12      884.17      769.16     40.29 o
  -1  14  12       27.65       23.00     15.47 o
   0  14  12     1085.10     1025.14     42.14 o
   1  14  12      197.56      145.11     24.24 o
   2  14  12     1526.21     1401.02     53.30 o
   3  14  12       28.20       16.88     21.39 o
   4  14  12      151.69      244.80     33.08 o
   5  14  12      150.25      175.05     41.82 o
   6  14  12        0.13       41.87     24.88 o
   7  14  12        2.07        8.49     22.93 o
 -12  15  12      675.68      615.95     53.38 o
 -11  15  12       28.15       44.01     27.76 o
 -10  15  12       36.50       -9.89     28.09 o
  -9  15  12       14.30       35.54     24.89 o
  -8  15  12        2.30      -22.40     22.40 o
  -7  15  12       34.84       58.05     28.53 o
  -6  15  12      119.78      145.63     40.95 o
  -5  15  12     1291.98     1335.15     53.33 o
  -4  15  12       33.05       39.15     19.83 o
  -3  15  12      550.18      516.66     34.62 o
  -2  15  12      925.15      842.99     43.33 o
  -1  15  12      516.60      426.12     29.27 o
   0  15  12     3379.39     3370.81     75.09 o
   1  15  12      202.03      134.53     33.01 o
   2  15  12      602.05      567.35     55.58 o
   3  15  12      232.71      250.86     30.21 o
   4  15  12     1498.14     1535.53     68.22 o
   5  15  12      565.32      560.00     44.28 o
 -10  16  12     1111.42     1128.70     61.29 o
  -9  16  12      528.15      587.10     47.04 o
  -8  16  12      754.66      837.97     52.88 o
  -7  16  12     1027.53     1106.41     66.20 o
  -6  16  12     1921.63     1870.53     74.41 o
  -5  16  12       15.20       76.75     35.66 o
  -4  16  12      501.35      558.27     37.39 o
  -3  16  12       11.78        2.83     18.11 o
  -2  16  12     1202.68     1157.32     51.52 o
  -1  16  12       12.84       -2.92     14.17 o
   0  16  12      661.64      631.38     32.35 o
   1  16  12      567.85      549.87     50.83 o
   2  16  12        4.23      -30.92     30.92 o
   3  16  12     1499.00     1585.62    114.95 o
   4  16  12      180.55      148.09     29.99 o
  -8  17  12        2.68        7.62     21.97 o
  -7  17  12      499.89      498.96     44.25 o
  -6  17  12       70.17       89.49     24.90 o
  -5  17  12      124.87      131.30     30.24 o
  -4  17  12        3.44        1.36     24.09 o
  -3  17  12     1039.82     1100.14     60.29 o
  -2  17  12     1097.74     1005.83     49.87 o
  -1  17  12       72.21       26.04     27.49 o
   0  17  12      351.89      315.84     26.65 o
   1  17  12       13.03        9.67     20.00 o
 -19   0  13      894.65      955.06     76.36 o
 -17   0  13        1.98       -5.88     30.19 o
 -15   0  13     1008.99      949.57     49.19 o
 -13   0  13     2105.71     2087.09    117.46 o
 -11   0  13       10.56       -0.47     17.42 o
  -9   0  13     1630.87     1701.45     50.79 o
  -7   0  13     1749.01     1723.31     44.04 o
  -5   0  13      957.97      951.24     32.69 o
  -3   0  13     8713.48     8595.17    100.88 o
  -1   0  13     4687.54     4924.32    113.70 o
   1   0  13     2784.42     2523.99     40.67 o
   3   0  13     5045.74     4846.06    109.20 o
   5   0  13     2568.11     2601.70     74.07 o
   7   0  13     1918.78     1945.71     96.24 o
   9   0  13     2590.47     2695.05    118.68 o
  11   0  13     1207.15     1360.64    128.75 o
 -20   1  13        9.60      -21.87     21.87 o
 -19   1  13      743.33      871.41     51.34 o
 -18   1  13        8.00        4.36     19.50 o
 -17   1  13     2382.48     2411.65     77.05 o
 -16   1  13      401.60      385.82     28.18 o
 -15   1  13    11556.96    11882.28    133.77 o
 -14   1  13       16.24       -3.75     12.64 o
 -13   1  13    11009.93    10956.88    109.34 o
 -12   1  13      755.20      742.83     29.75 o
 -11   1  13     1373.39     1374.63     35.43 o
 -10   1  13        9.46       -3.88     11.36 o
  -9   1  13     6872.04     6794.71     79.07 o
  -8   1  13       35.21       37.68     12.04 o
  -7   1  13    11097.83    11249.97     96.44 o
  -6   1  13      921.12      950.62     22.52 o
  -5   1  13     8196.70     8164.97     63.79 o
  -4   1  13      353.92      377.81     14.50 o
  -3   1  13     1584.78     1634.95     30.25 o
  -2   1  13       49.57       40.87     12.11 o
  -1   1  13      191.92      201.14     14.41 o
   0   1  13      353.54      339.39     20.80 o
   1   1  13      105.36       82.51      9.71 o
   2   1  13        8.78       68.45     12.68 o
   3   1  13      252.11      218.29     14.34 o
   4   1  13        0.03       -0.26     11.31 o
   5   1  13       16.37       -5.61     22.58 o
   6   1  13       15.47       48.35     19.47 o
   7   1  13      852.63      916.80     55.09 o
   8   1  13      175.17      202.57     34.33 o
   9   1  13      548.29      493.88     39.21 o
  10   1  13       50.67       22.26     20.69 o
  11   1  13      551.97      500.88     40.35 o
  12   1  13        2.11       -7.65     22.95 o
 -20   2  13        5.26       22.96     24.22 o
 -19   2  13     2453.95     2426.00     82.68 o
 -18   2  13        5.62       15.92     23.60 o
 -17   2  13      668.65      612.12     41.73 o
 -16   2  13      155.90      192.44     22.23 o
 -15   2  13        4.42       -7.07     13.52 o
 -14   2  13      188.20      131.33     16.18 o
 -13   2  13       49.07       20.08     12.45 o
 -12   2  13      159.66      159.10     15.04 o
 -11   2  13       24.41       15.27     15.02 o
 -10   2  13      135.67      120.38     15.12 o
  -9   2  13       19.49       42.66     13.04 o
  -8   2  13       10.20       15.22      6.38 o
  -7   2  13     1388.93     1417.52     35.48 o
  -6   2  13      448.45      424.36     15.79 o
  -5   2  13     2216.28     2153.56     33.43 o
  -4   2  13      236.09      227.46     10.49 o
  -3   2  13     9041.82     9548.02     85.17 o
  -2   2  13       88.35       95.26     17.20 o
  -1   2  13     6495.77     6500.94     67.22 o
   0   2  13     1432.67     1411.19     33.27 o
   1   2  13    11448.24    11351.67    119.83 o
   2   2  13        0.37        9.78      8.12 o
   3   2  13     8074.48     8131.44    103.84 o
   4   2  13        0.23       -1.47     15.01 o
   5   2  13     5167.09     5276.80     87.78 o
   6   2  13      308.23      285.57     24.83 o
   7   2  13     8364.02     8558.60    130.24 o
   8   2  13      793.96      698.81     49.82 o
   9   2  13     4306.25     4295.05    125.51 o
  10   2  13       43.24       41.76     38.22 o
  11   2  13     1875.60     1918.17     75.34 o
  12   2  13      511.62      481.78     41.27 o
 -19   3  13     1483.31     1526.09     68.41 o
 -18   3  13        2.80       -5.04     25.04 o
 -17   3  13     2460.58     2636.35     69.73 o
 -16   3  13      502.25      410.99     28.97 o
 -15   3  13      997.61     1045.75     34.51 o
 -14   3  13       54.51       47.24     12.45 o
 -13   3  13     6029.56     6232.31     78.76 o
 -12   3  13      832.27      894.76     33.02 o
 -11   3  13     5789.10     5842.78     78.96 o
 -10   3  13      261.50      251.52     18.56 o
  -9   3  13     2393.84     2315.55     36.31 o
  -8   3  13     1383.45     1410.17     28.73 o
  -7   3  13     1977.23     2007.31     41.08 o
  -6   3  13        0.06       -6.50      6.98 o
  -5   3  13     2714.24     2709.10     45.40 o
  -4   3  13       85.42       63.52     10.46 o
  -3   3  13     2103.44     2092.38     39.64 o
  -2   3  13       75.59       54.16     12.22 o
  -1   3  13      678.03      649.83     38.23 o
   0   3  13        0.03       -3.87      8.14 o
   1   3  13       30.78       50.48     11.90 o
   2   3  13       23.52       12.88     14.90 o
   3   3  13      202.57      203.37     20.63 o
   4   3  13      145.18      138.22     17.98 o
   5   3  13       58.75       16.58     15.12 o
   6   3  13      598.73      587.31     36.34 o
   7   3  13      313.58      309.31     26.29 o
   8   3  13       79.25       73.09     19.34 o
   9   3  13      411.62      369.70     39.45 o
  10   3  13       21.16      -19.58     24.93 o
  11   3  13      184.40      179.75     37.23 o
  12   3  13      590.89      553.03     49.75 o
 -19   4  13      600.41      602.80     44.10 o
 -18   4  13        1.15      -16.87     16.87 o
 -17   4  13      679.06      637.93     33.24 o
 -16   4  13      269.65      215.26     20.89 o
 -15   4  13        7.69        8.25     12.60 o
 -14   4  13       11.63       43.89     15.31 o
 -13   4  13       10.00       23.56     13.21 o
 -12   4  13      453.51      463.04     26.09 o
 -11   4  13       98.10       92.72     13.67 o
 -10   4  13        7.62       -8.42     12.09 o
  -9   4  13      205.71      210.45     15.92 o
  -8   4  13       21.56       12.30      8.28 o
  -7   4  13      966.25     1024.40     39.59 o
  -6   4  13      315.74      275.20     18.10 o
  -5   4  13     2047.44     1965.74     38.70 o
  -4   4  13       13.24       12.81     13.23 o
  -3   4  13     5538.40     5494.84     83.52 o
  -2   4  13        0.08       -0.61      7.43 o
  -1   4  13    11482.69    11396.84    149.20 o
   0   4  13      491.64      459.30     22.09 o
   1   4  13    10767.88    10767.38    150.87 o
   2   4  13     2711.74     2665.11     61.37 o
   3   4  13     5721.06     5901.04    114.21 o
   4   4  13       65.19       29.89     16.04 o
   5   4  13     1808.04     1746.09     52.97 o
   6   4  13       80.59       66.45     16.99 o
   7   4  13     5595.59     5858.36     99.45 o
   8   4  13      145.31       90.82     17.80 o
   9   4  13     2132.03     2175.05     63.96 o
  10   4  13        0.06      -11.10     21.54 o
  11   4  13     1722.54     1655.97    101.36 o
  12   4  13      342.87      253.23     35.41 o
 -19   5  13     2136.04     2150.16     79.19 o
 -18   5  13       25.56       25.49     17.45 o
 -17   5  13     2572.78     2430.40     61.59 o
 -16   5  13        8.78        9.01     13.92 o
 -15   5  13     4779.73     4724.69     73.05 o
 -14   5  13      400.66      478.48     27.04 o
 -13   5  13     8313.00     8581.57    101.19 o
 -12   5  13      952.03      921.03     33.85 o
 -11   5  13     4775.84     4811.74     72.42 o
 -10   5  13      802.11      775.61     31.19 o
  -9   5  13    11447.93    11659.29    126.07 o
  -8   5  13        1.34       -7.21     15.10 o
  -7   5  13     9086.50     8939.87    105.02 o
  -6   5  13       16.73      -17.26     17.26 o
  -5   5  13     2167.15     2159.32     38.72 o
  -4   5  13       35.15        8.79      7.77 o
  -3   5  13      442.36      402.51     15.89 o
  -2   5  13        6.25        3.22     10.58 o
  -1   5  13     1034.01     1061.65     27.58 o
   0   5  13       28.09       10.52     10.94 o
   1   5  13     1110.00     1154.71     41.93 o
   2   5  13      357.77      381.26     27.66 o
   3   5  13        0.38      -13.25     17.14 o
   4   5  13        1.63      -22.45     22.45 o
   5   5  13     1457.26     1444.88     49.41 o
   6   5  13     1405.59     1311.49     48.29 o
   7   5  13      302.23      239.77     24.37 o
   8   5  13       75.71       35.96     17.69 o
   9   5  13      796.76      778.16     40.57 o
  10   5  13      233.36      155.08     30.09 o
  11   5  13      636.10      525.35     47.34 o
  12   5  13       67.61       28.10     26.81 o
 -19   6  13      330.15      303.98     32.79 o
 -18   6  13       48.21       36.05     19.49 o
 -17   6  13      462.76      476.91     38.25 o
 -16   6  13      416.51      465.71     34.42 o
 -15   6  13      937.44      921.65     39.56 o
 -14   6  13        0.03       71.71     17.96 o
 -13   6  13      724.54      748.48     35.72 o
 -12   6  13      264.68      268.37     25.12 o
 -11   6  13       47.00       43.66     20.61 o
 -10   6  13       31.20       18.88     13.73 o
  -9   6  13     2014.75     2127.06     54.17 o
  -8   6  13      455.75      538.68     28.96 o
  -7   6  13      604.56      623.35     30.11 o
  -6   6  13       30.20      -15.70     17.98 o
  -5   6  13      873.41      846.59     30.79 o
  -4   6  13        7.01       -8.63      8.63 o
  -3   6  13     1797.90     1706.24     35.55 o
  -2   6  13      947.83      937.37     30.60 o
  -1   6  13     3071.51     2983.94     45.97 o
   0   6  13       40.62       10.23     12.34 o
   1   6  13     6550.10     6540.73     96.61 o
   2   6  13      373.14      343.94     25.76 o
   3   6  13     6447.41     6304.65     98.33 o
   4   6  13        0.80        3.36     15.84 o
   5   6  13     3752.44     3697.85     78.24 o
   6   6  13      187.57      156.39     19.97 o
   7   6  13     3238.56     3378.80     77.87 o
   8   6  13       86.38       47.38     16.47 o
   9   6  13     1061.19     1118.29     47.48 o
  10   6  13       23.14      -20.49     20.49 o
  11   6  13     1363.95     1373.44     61.27 o
 -18   7  13       98.56      102.34     24.37 o
 -17   7  13     2062.92     2096.55     81.05 o
 -16   7  13        2.36        4.24     20.05 o
 -15   7  13     1124.50     1274.28     48.73 o
 -14   7  13      279.41      260.33     23.36 o
 -13   7  13     2464.59     2641.64     63.98 o
 -12   7  13      264.21      220.53     19.54 o
 -11   7  13     7104.03     7458.81     95.68 o
 -10   7  13      208.36      205.20     24.03 o
  -9   7  13     3363.27     3455.68     68.31 o
  -8   7  13      383.80      388.73     25.34 o
  -7   7  13     5143.67     5339.15     81.95 o
  -6   7  13     1870.95     1971.35     61.12 o
  -5   7  13     1563.65     1610.15     55.64 o
  -4   7  13       79.34       50.36     20.47 o
  -3   7  13     2529.70     2485.84     59.73 o
  -2   7  13      667.60      665.33     28.12 o
  -1   7  13      117.94      123.46     15.96 o
   0   7  13       81.07       71.15     19.85 o
   1   7  13     1282.54     1174.18     43.73 o
   2   7  13      892.17      849.57     38.41 o
   3   7  13      366.65      394.08     31.07 o
   4   7  13       29.51       18.48     16.21 o
   5   7  13        1.47       -9.08     16.86 o
   6   7  13      588.90      615.40     34.83 o
   7   7  13      570.78      505.17     42.07 o
   8   7  13      513.41      491.69     33.96 o
   9   7  13      760.49      673.04     38.98 o
  10   7  13        2.39      -14.57     22.45 o
  11   7  13      425.11      315.42     54.23 o
 -18   8  13      197.94      216.09     31.29 o
 -17   8  13      352.62      322.21     39.11 o
 -16   8  13      323.35      317.72     36.68 o
 -15   8  13       61.38       19.37     18.27 o
 -14   8  13       15.45        2.61     15.70 o
 -13   8  13      144.95      106.33     15.67 o
 -12   8  13       14.13       -7.04     14.29 o
 -11   8  13      286.00      299.62     23.04 o
 -10   8  13      412.80      432.18     33.38 o
  -9   8  13       31.56       38.22     13.60 o
  -8   8  13       34.74       23.35     16.13 o
  -7   8  13     1575.31     1582.50     45.62 o
  -6   8  13      122.64       72.18     19.90 o
  -5   8  13     5198.14     5333.81    118.64 o
  -4   8  13       22.94       34.13     17.42 o
  -3   8  13     1607.08     1560.45     39.97 o
  -2   8  13      204.01      234.03     20.02 o
  -1   8  13     7040.84     6981.33    100.24 o
   0   8  13     3759.22     3686.50     76.83 o
   1   8  13     4814.85     4879.42     87.29 o
   2   8  13     1725.12     1807.90     55.01 o
   3   8  13     6012.18     6068.39    103.42 o
   4   8  13       87.93      133.36     21.82 o
   5   8  13     5245.07     5297.49     96.22 o
   6   8  13       12.67       28.43     17.00 o
   7   8  13     4288.95     4252.70     89.14 o
   8   8  13      150.21       99.72     20.91 o
   9   8  13     3018.08     3184.96     80.51 o
  10   8  13        0.38      -21.22     21.94 o
 -17   9  13     2111.16     2237.99    167.99 o
 -16   9  13       46.61       52.67     19.98 o
 -15   9  13     1043.96     1165.38     48.37 o
 -14   9  13      401.38      388.45     28.68 o
 -13   9  13     1007.79     1043.12     43.92 o
 -12   9  13      203.81      220.85     19.29 o
 -11   9  13     9317.96     9613.08    127.30 o
 -10   9  13       81.59       99.98     16.92 o
  -9   9  13      512.13      463.48     27.16 o
  -8   9  13        1.67      -16.14     16.14 o
  -7   9  13     1199.39     1215.01     39.59 o
  -6   9  13      511.88      491.90     33.43 o
  -5   9  13      426.58      410.03     31.72 o
  -4   9  13      652.39      633.28     41.77 o
  -3   9  13     2526.15     2523.17     52.07 o
  -2   9  13       40.72       46.10     13.43 o
  -1   9  13     1172.93     1170.02     39.32 o
   0   9  13       31.66       35.96     14.86 o
   1   9  13     2649.47     2726.55     67.03 o
   2   9  13      469.82      407.40     29.53 o
   3   9  13       60.54       62.52     26.03 o
   4   9  13        9.19        0.38     16.86 o
   5   9  13      449.39      378.63     28.77 o
   6   9  13        0.43        5.62     16.09 o
   7   9  13      179.69      158.96     21.83 o
   8   9  13       49.81       40.29     18.13 o
   9   9  13     1066.59      987.88     55.18 o
  10   9  13        2.08       15.55     21.72 o
 -17  10  13      152.79      128.93     35.69 o
 -16  10  13        1.27      -22.60     22.60 o
 -15  10  13        9.85       21.82     17.77 o
 -14  10  13      138.10      157.34     21.40 o
 -13  10  13      232.11      242.45     24.16 o
 -12  10  13      164.79      166.31     25.00 o
 -11  10  13     1465.79     1382.41     51.72 o
 -10  10  13      118.00      231.28     28.38 o
  -9  10  13      528.87      530.14     29.92 o
  -8  10  13      599.73      594.82     38.40 o
  -7  10  13      466.08      436.73     32.49 o
  -6  10  13      442.21      375.80     32.50 o
  -5  10  13      546.47      518.37     30.99 o
  -4  10  13        0.29      -16.34     16.34 o
  -3  10  13     1063.82     1026.80     41.05 o
  -2  10  13        7.48       -9.00     15.50 o
  -1  10  13     3369.37     3297.96     65.62 o
   0  10  13     1727.14     1627.01     46.87 o
   1  10  13     1243.94     1313.52     61.35 o
   2  10  13       31.55       11.11     16.68 o
   3  10  13     2427.98     2542.50     68.04 o
   4  10  13      314.21      308.48     30.61 o
   5  10  13     2337.92     2512.07     69.50 o
   6  10  13      559.79      478.38     32.40 o
   7  10  13     1286.28     1352.74     53.01 o
   8  10  13     1579.37     1488.25     65.98 o
   9  10  13      445.49      502.17     41.57 o
 -16  11  13       56.83       17.62     37.36 o
 -15  11  13     2347.97     2663.91     86.63 o
 -14  11  13     1095.94     1213.10     59.73 o
 -13  11  13     1779.92     1951.68     84.61 o
 -12  11  13      130.02      130.15     27.00 o
 -11  11  13     5162.38     5304.69    151.90 o
 -10  11  13       70.22       79.68     24.11 o
  -9  11  13     4823.53     4993.31    120.00 o
  -8  11  13        6.43        1.38     16.98 o
  -7  11  13     4347.52     4292.87     97.25 o
  -6  11  13       24.05       20.99     27.30 o
  -5  11  13     3280.49     3235.49     80.33 o
  -4  11  13      230.27      242.76     25.92 o
  -3  11  13     1415.15     1425.92     45.99 o
  -2  11  13     2214.27     2226.43     51.97 o
  -1  11  13      235.59      218.54     20.69 o
   0  11  13      161.69      137.30     18.30 o
   1  11  13       55.08       54.36     16.75 o
   2  11  13      252.17      209.94     23.61 o
   3  11  13       13.73       12.80     18.66 o
   4  11  13        2.38       40.73     18.34 o
   5  11  13        6.67       -0.93     19.69 o
   6  11  13       31.45        1.30     17.71 o
   7  11  13      260.90      260.34     31.27 o
   8  11  13      255.41      306.78     34.65 o
   9  11  13     1097.30      939.15     55.00 o
 -15  12  13      211.14      170.85     42.87 o
 -14  12  13        0.06       54.92     42.93 o
 -13  12  13      917.10     1049.46     82.14 o
 -12  12  13      111.49      105.36     27.21 o
 -11  12  13       51.78        1.71     28.29 o
 -10  12  13        6.53       17.64     24.47 o
  -9  12  13       35.29       -8.29     20.97 o
  -8  12  13      190.10      136.25     21.15 o
  -7  12  13      373.88      300.75     29.35 o
  -6  12  13      148.21      133.62     20.70 o
  -5  12  13     1248.31     1300.43     50.15 o
  -4  12  13        8.46        8.32     18.00 o
  -3  12  13      754.70      664.68     36.75 o
  -2  12  13        4.92      -17.57     17.57 o
  -1  12  13     2443.10     2350.40     55.24 o
   0  12  13       43.93       35.67     14.43 o
   1  12  13     1856.23     1781.68     58.43 o
   2  12  13      171.01      135.56     20.68 o
   3  12  13     2754.22     2831.51     74.31 o
   4  12  13      790.43      798.07     45.08 o
   5  12  13     1843.84     1926.62     77.21 o
   6  12  13      133.91      163.06     30.58 o
   7  12  13     1389.97     1416.28     66.09 o
   8  12  13      368.90      404.21     41.79 o
 -14  13  13       95.00       92.87     28.52 o
 -13  13  13     2425.45     2536.58    119.18 o
 -12  13  13        6.93      -21.56     24.74 o
 -11  13  13     1101.50     1083.61     65.93 o
 -10  13  13      107.98       62.50     24.20 o
  -9  13  13      155.43      111.60     40.25 o
  -8  13  13      329.23      336.51     30.14 o
  -7  13  13     2372.04     2361.92     67.32 o
  -6  13  13     1001.09     1032.00     46.24 o
  -5  13  13     2207.24     2318.45     67.45 o
  -4  13  13      373.57      409.60     37.16 o
  -3  13  13      673.68      709.65     38.79 o
  -2  13  13      235.95      182.84     20.41 o
  -1  13  13      102.74      118.26     19.15 o
   0  13  13       39.36       61.87     16.85 o
   1  13  13       55.55       37.20     17.40 o
   2  13  13      421.01      391.95     31.28 o
   3  13  13        0.42      -18.63     18.63 o
   4  13  13        2.45      -27.02     27.02 o
   5  13  13     1354.30     1244.60     61.39 o
   6  13  13        2.87       -0.31     22.53 o
   7  13  13        0.51      -24.32     26.48 o
 -13  14  13      147.82      158.82     32.23 o
 -12  14  13       24.72        9.24     29.49 o
 -11  14  13      413.84      377.10     43.71 o
 -10  14  13      290.78      191.19     43.14 o
  -9  14  13        8.40      -33.47     33.47 o
  -8  14  13       10.31      -17.20     28.29 o
  -7  14  13      776.09      761.18     48.26 o
  -6  14  13        4.67       52.03     27.62 o
  -5  14  13     3146.21     3054.99     78.78 o
  -4  14  13      454.11      492.03     38.50 o
  -3  14  13      262.55      284.64     26.75 o
  -2  14  13       52.02       27.13     16.22 o
  -1  14  13     3333.31     3360.79     75.18 o
   0  14  13      595.44      592.55     36.62 o
   1  14  13     2310.55     2392.20     70.26 o
   2  14  13        2.53      -17.58     17.58 o
   3  14  13     2889.31     3076.49     94.07 o
   4  14  13       67.55       91.56     37.53 o
   5  14  13     2492.67     2615.51     89.74 o
 -11  15  13     2886.50     3001.62    112.61 o
 -10  15  13      408.44      410.34     40.17 o
  -9  15  13     1378.25     1487.23     68.08 o
  -8  15  13        2.56      -21.27     22.87 o
  -7  15  13     1599.13     1524.43     67.59 o
  -6  15  13      499.38      527.30     42.52 o
  -5  15  13      811.24      804.41     54.04 o
  -4  15  13      119.27      141.67     22.60 o
  -3  15  13      465.30      460.21     34.20 o
  -2  15  13        4.34      -10.99     15.82 o
  -1  15  13     1102.92     1034.47     50.68 o
   0  15  13       81.17       90.22     21.65 o
   1  15  13      416.92      386.31     35.52 o
   2  15  13      517.58      555.00     51.11 o
   3  15  13      115.14       85.98     27.06 o
   4  15  13      161.71      162.28     29.54 o
  -9  16  13       98.77       70.75     26.24 o
  -8  16  13      110.04       46.65     25.92 o
  -7  16  13      295.08      321.80     36.10 o
  -6  16  13        0.88       31.92     21.71 o
  -5  16  13     1020.41     1002.20     57.47 o
  -4  16  13      420.19      459.08     41.37 o
  -3  16  13     2031.43     2044.66     68.64 o
  -2  16  13       46.36       21.24     22.40 o
  -1  16  13     1646.97     1703.45     56.71 o
   0  16  13      713.46      675.50     51.47 o
   1  16  13     1374.13     1376.72     75.86 o
   2  16  13      872.51      894.76     62.68 o
  -5  17  13      846.37      872.35     68.37 o
  -4  17  13      112.88      159.42     30.25 o
  -3  17  13      124.37       66.55     25.86 o
  -2  17  13        6.80       -9.06     16.47 o
 -18   0  14      741.90      678.84     62.25 o
 -16   0  14     5894.40     5861.75    197.40 o
 -14   0  14     6041.02     6187.94    119.25 o
 -12   0  14     6940.32     6996.77    154.05 o
 -10   0  14    10231.64    10491.97    167.56 o
  -8   0  14     3173.10     3076.37     67.22 o
  -6   0  14      601.83      589.81     28.32 o
  -4   0  14      402.53      426.78     25.90 o
  -2   0  14      270.58      239.50     20.64 o
   0   0  14    26774.11    26578.47    432.73 o
   2   0  14       21.26       24.39     16.09 o
   4   0  14      738.39      770.27     45.78 o
   6   0  14      564.05      491.33     53.81 o
   8   0  14     2151.04     1961.39    103.18 o
  10   0  14     1315.83     1242.69     86.46 o
 -19   1  14       12.92      -22.55     22.55 o
 -18   1  14      157.28      122.05     25.40 o
 -17   1  14       73.93       34.41     21.02 o
 -16   1  14      204.62      137.53     24.51 o
 -15   1  14      531.50      491.44     30.60 o
 -14   1  14       96.43       95.09     15.60 o
 -13   1  14       67.61       84.21     15.41 o
 -12   1  14     1459.58     1479.47     38.72 o
 -11   1  14      538.42      531.48     25.79 o
 -10   1  14      412.39      416.97     21.30 o
  -9   1  14     1890.01     1931.43     41.41 o
  -8   1  14     4020.43     4037.15     66.36 o
  -7   1  14        0.06        5.71      4.95 o
  -6   1  14     1999.95     1962.01     30.80 o
  -5   1  14      779.44      768.53     20.87 o
  -4   1  14    12221.74    12486.19    104.74 o
  -3   1  14      216.12      233.20     16.14 o
[truncated: 91,194 more chars]
